# Supplementary material for: 4-Meth­oxy­benzamidinium hydrogen oxalate monohydrate
Source: Acta Crystallogr Sect E Struct Rep Online. 2012 Nov 14;68(Pt 12):o3350–1. doi: 10.1107/S1600536812046351 (PMC3588951; doi:10.1107/S1600536812046351)
Supplement: Supplementary file 1 [file e-68-o3350-sup1.cif]

##############################################################################
#                                                                            #
# This CIF contains the data in a paper accepted for publication in          #
# Acta Crystallographica Section E. It conforms to the requirements of       #
# Notes for Authors for Acta Crystallographica Section E, and has been       #
# peer reviewed under the auspices of the IUCr Commission on Journals.       #
#                                                                            #
# Full details of the Crystallographic Information File format               #
# are given in the paper "The Crystallographic Information File (CIF):       #
# a New Standard Archive File for Crystallography" by S. R. Hall, F. H.      #
# Allen and I. D. Brown [Acta Cryst. (1991), A47, 655-685].                  #
#                                                                            #
# The current version of the core CIF dictionary is obtainable from          #
# ftp://ftp.iucr.org/pub/cif_core.dic.                                       #
#                                                                            #
# Software is freely available for graphical display of the structure(s)     #
# in this CIF. For information consult the CIF software page                 #
# http://www.iucr.org/resources/cif/software.                                #
#                                                                            #
# This file may be used for bona fide research purposes within the           #
# scientific community so long as proper attribution is given to the journal # 
# article from which it was obtained.                                        #
#                                                                            #
##############################################################################
data_global
_audit_creation_method
;
CrysAlis RED, Oxford Diffraction Ltd.,
Version 1.171.32.15 (release 10-01-2008 CrysAlis171 .NET)
(compiled Jan 10 2008,16:37:18)
;
_journal_date_recd_electronic     2012-11-06
_journal_date_accepted     2012-11-09
_journal_name_full     'Acta Crystallographica, Section E'
_journal_year     2012
_journal_volume     68
_journal_issue     12
_journal_page_first     o3350
_journal_page_last     o3351
_journal_paper_category     QO
_journal_paper_doi     10.1107/S1600536812046351
_journal_coeditor_code     KP2440
_publ_contact_author_name     'Prof. Gustavo Portalone'
_publ_contact_author_address
;
Chemistry Department
University of Rome I "La Sapienza"
P.le A. Moro, 5
I-00185 Rome
Italy
;
_publ_contact_author_email     'g.portalone@caspur.it'
_publ_contact_author_fax     '39 6 4991 3819'
_publ_contact_author_phone     '39 6 4991 3106'
_publ_section_title
;
4-Methoxybenzamidinium hydrogen oxalate monohydrate
;
loop_
    _publ_author_name
    _publ_author_address
    'Simona Irrera'
;
Chemistry Department
"Sapienza" University of Rome
P.le A. Moro, 5
I-00185 Rome
Italy
;
    'Gustavo Portalone'
;
Chemistry Department
"Sapienza" University of Rome
P.le A. Moro, 5
I-00185 Rome
Italy
;
_computing_data_collection
;
CrysAlis CCD (Oxford Diffraction, 2006)
;
_computing_cell_refinement
;
CrysAlis RED (Oxford Diffraction, 2006)
;
_computing_data_reduction
;
CrysAlis RED (Oxford Diffraction, 2006)
;
data_I
_audit_creation_method     SHELXL-97
_chemical_name_systematic
;
4-Methoxybenzamidinium hydrogen oxalate monohydrate
;
_chemical_name_common     ?
_chemical_formula_moiety     'C8 H11 N2 O +, C2 H O4 -, H2 O'
_chemical_formula_sum     'C10 H14 N2 O6'
_chemical_formula_iupac     'C8 H11 N2 O +, C2 H O4 -, H2 O'
_chemical_formula_weight     258.23
_chemical_melting_point     ?
_symmetry_cell_setting     monoclinic
_symmetry_space_group_name_H-M     'P 21/c'
_symmetry_space_group_name_Hall     '-P 2ybc'
loop_
    _symmetry_equiv_pos_as_xyz
    'x, y, z'
    '-x, y+1/2, -z+1/2'
    '-x, -y, -z'
    'x, -y-1/2, z-1/2'
_cell_length_a     7.1444(8)
_cell_length_b     9.0428(7)
_cell_length_c     18.115(2)
_cell_angle_alpha     90.00
_cell_angle_beta     93.156(10)
_cell_angle_gamma     90.00
_cell_volume     1168.5(2)
_cell_formula_units_Z     4
_cell_measurement_reflns_used     4235
_cell_measurement_theta_min     3.0053
_cell_measurement_theta_max     29.1250
_cell_measurement_temperature     298(2)
_exptl_crystal_description     'tablets'
_exptl_crystal_colour     'colourless'
_exptl_crystal_size_max     0.18
_exptl_crystal_size_mid     0.12
_exptl_crystal_size_min     0.09
_exptl_crystal_density_diffrn     1.468
_exptl_crystal_density_meas     ?
_exptl_crystal_density_method     'not measured'
_exptl_crystal_F_000     544
_exptl_absorpt_coefficient_mu     0.123
_exptl_absorpt_correction_type     multi-scan
_exptl_absorpt_process_details
;
(CrysAlis PRO; Agilent, 2011)
;
_exptl_absorpt_correction_T_min     0.9783
_exptl_absorpt_correction_T_max     0.9891
_exptl_special_details
;
Absorption correction: CrysAlisPro, Agilent Technologies,
Version 1.171.35.19 (release 27-10-2011 CrysAlis171 .NET)
(compiled Oct 27 2011,15:02:11)
Empirical absorption correction using spherical harmonics,
implemented in SCALE3 ABSPACK scaling algorithm.
;
_diffrn_ambient_temperature     298(2)
_diffrn_radiation_type     MoK\a
_diffrn_radiation_wavelength     0.71069
_diffrn_radiation_source     'Enhance (Mo) X-ray Source'
_diffrn_radiation_monochromator     'graphite'
_diffrn_measurement_device_type     'Oxford Diffraction Xcalibur S CCD'
_diffrn_measurement_method     '\w and \f'
_diffrn_detector_area_resol_mean     16.0696
_diffrn_reflns_number     15203
_diffrn_reflns_av_R_equivalents     0.0456
_diffrn_reflns_av_sigmaI/netI     0.0279
_diffrn_reflns_theta_min     3.19
_diffrn_reflns_theta_max     25.35
_diffrn_reflns_theta_full     25.35
_diffrn_measured_fraction_theta_max     0.999
_diffrn_measured_fraction_theta_full     0.999
_diffrn_reflns_limit_h_min     -8
_diffrn_reflns_limit_h_max     8
_diffrn_reflns_limit_k_min     -10
_diffrn_reflns_limit_k_max     10
_diffrn_reflns_limit_l_min     -21
_diffrn_reflns_limit_l_max     21
_diffrn_standards_number     ?
_diffrn_standards_interval_count     ?
_diffrn_standards_interval_time     ?
_diffrn_standards_decay_%     ?
_refine_special_details
;
Refinement of <i>F</i>^2^ against ALL reflections. The weighted <i>R</i>-factor
<i>wR</i> and goodness of fit <i>S</i> are based on <i>F</i>^2^, conventional
<i>R</i>-factors <i>R</i> are based on <i>F</i>, with <i>F</i> set to zero for
negative <i>F</i>^2^. The threshold expression of <i>F</i>^2^ >
2\s(<i>F</i>^2^) is used only for calculating <i>R</i>-factors(gt) <i>etc</i>.
and is not relevant to the choice of reflections for refinement.
<i>R</i>-factors based on <i>F</i>^2^ are statistically about twice as large
as those based on <i>F</i>, and <i>R</i>- factors based on ALL data will be
even larger.
;
_reflns_number_total     2135
_reflns_number_gt     1693
_reflns_threshold_expression     I>2\s(I)
_refine_ls_structure_factor_coef     Fsqd
_refine_ls_matrix_type     full
_refine_ls_R_factor_all     0.0649
_refine_ls_R_factor_gt     0.0474
_refine_ls_wR_factor_gt     0.1026
_refine_ls_wR_factor_ref     0.1100
_refine_ls_goodness_of_fit_ref     1.088
_refine_ls_restrained_S_all     1.089
_refine_ls_number_reflns     2135
_refine_ls_number_parameters     201
_refine_ls_number_restraints     2
_refine_ls_hydrogen_treatment     mixed
_refine_ls_weighting_scheme     calc
_refine_ls_weighting_details
         'calc w=1/[\s^2^(Fo^2^)+(0.0502P)^2^+0.2028P] where P=(Fo^2^+2Fc^2^)/3'
_atom_sites_solution_hydrogens     geom
_atom_sites_solution_primary     direct
_atom_sites_solution_secondary     difmap
_refine_ls_shift/su_max     0.000
_refine_ls_shift/su_mean     0.000
_refine_diff_density_max     0.155
_refine_diff_density_min     -0.149
_refine_ls_extinction_method     none
_refine_ls_extinction_coef     ?
loop_
    _atom_type_symbol
    _atom_type_description
    _atom_type_scat_dispersion_real
    _atom_type_scat_dispersion_imag
    _atom_type_scat_source
    'C' 'C' 0.0033 0.0016
                         'International Tables Vol C Tables 4.2.6.8 and 6.1.1.4'
    'H' 'H' 0.0000 0.0000
                         'International Tables Vol C Tables 4.2.6.8 and 6.1.1.4'
    'N' 'N' 0.0061 0.0033
                         'International Tables Vol C Tables 4.2.6.8 and 6.1.1.4'
    'O' 'O' 0.0106 0.0060
                         'International Tables Vol C Tables 4.2.6.8 and 6.1.1.4'
_computing_data_collection
;
CrysAlis CCD (Oxford Diffraction, 2006)
;
_computing_cell_refinement
;
CrysAlis CCD (Oxford Diffraction, 2006)
;
_computing_data_reduction
;
CrysAlis RED (Oxford Diffraction, 2006)
;
_computing_structure_solution     'SIR97 (Altomare <i>et al.</i>, 1999)'
_computing_structure_refinement     'SHELXL97 (Sheldrick, 2008)'
_computing_molecular_graphics     'ORTEP-3 (Farrugia, 2012)'
_computing_publication_material     'WinGX (Farrugia, 2012)'
loop_
    _atom_site_type_symbol
    _atom_site_label
    _atom_site_fract_x
    _atom_site_fract_y
    _atom_site_fract_z
    _atom_site_U_iso_or_equiv
    _atom_site_adp_type
    _atom_site_calc_flag
    _atom_site_refinement_flags
    _atom_site_occupancy
    _atom_site_symmetry_multiplicity
    _atom_site_disorder_assembly
    _atom_site_disorder_group
    O O1 0.8980(2) 0.07501(16) 0.24710(8) 0.0511(4) Uani d . 1 1 . .
    N N1 0.7104(3) -0.2554(2) -0.06019(12) 0.0484(5) Uani d . 1 1 . .
    H H1A 0.671(4) -0.287(3) -0.1070(16) 0.084(9) Uiso d . 1 1 . .
    H H1B 0.728(3) -0.326(3) -0.0238(13) 0.060(7) Uiso d . 1 1 . .
    N N2 0.6975(3) -0.0163(2) -0.09613(11) 0.0439(5) Uani d . 1 1 . .
    H H2A 0.668(3) -0.043(2) -0.1409(14) 0.055(7) Uiso d . 1 1 . .
    H H2B 0.702(3) 0.080(3) -0.0883(12) 0.053(7) Uiso d . 1 1 . .
    C C1 0.7801(2) -0.0672(2) 0.03205(10) 0.0327(4) Uani d . 1 1 . .
    C C2 0.8530(3) -0.1659(2) 0.08440(11) 0.0420(5) Uani d . 1 1 . .
    H H2 0.8730 -0.2635 0.0707 0.050 Uiso calc R 1 1 . .
    C C3 0.8970(3) -0.1231(2) 0.15668(11) 0.0414(5) Uani d . 1 1 . .
    H H3 0.9472 -0.1908 0.1910 0.050 Uiso calc R 1 1 . .
    C C4 0.8654(3) 0.0217(2) 0.17730(11) 0.0371(5) Uani d . 1 1 . .
    C C5 0.7954(3) 0.1222(2) 0.12537(11) 0.0440(5) Uani d . 1 1 . .
    H H5 0.7761 0.2199 0.1390 0.053 Uiso calc R 1 1 . .
    C C6 0.7543(3) 0.0788(2) 0.05387(11) 0.0395(5) Uani d . 1 1 . .
    H H6 0.7085 0.1478 0.0194 0.047 Uiso calc R 1 1 . .
    C C7 0.7288(2) -0.1139(2) -0.04408(10) 0.0346(5) Uani d . 1 1 . .
    C C8 0.9800(3) -0.0223(3) 0.30183(12) 0.0542(6) Uani d . 1 1 . .
    H H8A 0.9075(15) -0.1129(14) 0.3028(6) 0.081 Uiso calc R 1 1 . .
    H H8B 0.981(2) 0.0250(9) 0.3499(7) 0.081 Uiso calc R 1 1 . .
    H H8C 1.1076(19) -0.0452(14) 0.2900(5) 0.081 Uiso calc R 1 1 . .
    O O3 0.6035(2) -0.17989(15) -0.22870(8) 0.0506(4) Uani d . 1 1 . .
    O O4 0.4130(2) -0.35402(14) -0.27537(8) 0.0448(4) Uani d . 1 1 . .
    H H4 0.454(4) -0.412(3) -0.2291(15) 0.086(8) Uiso d . 1 1 . .
    O O5 0.4872(2) 0.00180(14) -0.34351(8) 0.0478(4) Uani d . 1 1 . .
    O O6 0.3608(2) -0.19541(15) -0.39997(8) 0.0517(4) Uani d . 1 1 . .
    C C9 0.4936(3) -0.22516(19) -0.27658(11) 0.0354(5) Uani d . 1 1 . .
    C C10 0.4403(3) -0.1325(2) -0.34652(11) 0.0383(5) Uani d . 1 1 . .
    O O2W 0.7296(9) -0.5215(3) 0.02842(17) 0.0531(13) Uani d PD 0.85(2) 1 . .
    H H21W 0.646(3) -0.530(3) 0.0600(14) 0.080 Uiso d D 1 1 . .
    H H22W 0.699(4) -0.578(3) -0.0102(12) 0.080 Uiso d D 1 1 . .
    O O21W 0.845(10) -0.520(2) 0.008(2) 0.101(17) Uani d P 0.15(2) 1 . .
loop_
    _atom_site_aniso_label
    _atom_site_aniso_U_11
    _atom_site_aniso_U_22
    _atom_site_aniso_U_33
    _atom_site_aniso_U_12
    _atom_site_aniso_U_13
    _atom_site_aniso_U_23
    O1 0.0703(10) 0.0445(8) 0.0369(8) 0.0073(7) -0.0118(7) -0.0061(7)
    N1 0.0728(13) 0.0325(10) 0.0385(11) -0.0018(9) -0.0083(10) -0.0023(9)
    N2 0.0607(12) 0.0371(11) 0.0328(11) -0.0035(8) -0.0074(9) 0.0024(8)
    C1 0.0334(10) 0.0303(10) 0.0341(11) -0.0011(8) 0.0007(8) -0.0002(8)
    C2 0.0576(13) 0.0273(10) 0.0406(12) 0.0026(9) -0.0034(10) -0.0015(9)
    C3 0.0513(13) 0.0332(10) 0.0386(12) 0.0015(9) -0.0080(10) 0.0052(9)
    C4 0.0373(11) 0.0383(11) 0.0353(11) -0.0010(8) -0.0021(8) -0.0038(9)
    C5 0.0572(13) 0.0292(10) 0.0449(13) 0.0061(9) -0.0045(10) -0.0041(9)
    C6 0.0494(12) 0.0315(10) 0.0370(11) 0.0048(9) -0.0043(9) 0.0042(9)
    C7 0.0354(11) 0.0333(10) 0.0348(11) -0.0016(8) -0.0007(8) 0.0009(9)
    C8 0.0646(15) 0.0563(14) 0.0402(13) 0.0030(11) -0.0105(11) 0.0007(11)
    O3 0.0705(10) 0.0363(8) 0.0427(9) -0.0050(7) -0.0184(8) -0.0008(6)
    O4 0.0650(10) 0.0293(7) 0.0386(9) -0.0066(6) -0.0096(7) 0.0046(6)
    O5 0.0765(11) 0.0278(7) 0.0379(8) -0.0054(7) -0.0081(7) 0.0019(6)
    O6 0.0857(11) 0.0329(8) 0.0343(9) -0.0044(7) -0.0164(8) -0.0001(6)
    C9 0.0458(12) 0.0257(9) 0.0345(11) 0.0045(8) -0.0006(9) -0.0040(8)
    C10 0.0511(12) 0.0289(10) 0.0346(11) 0.0007(9) -0.0014(9) -0.0016(8)
    O2W 0.074(3) 0.0401(12) 0.0453(15) -0.0055(13) 0.0009(14) -0.0065(9)
    O21W 0.15(4) 0.067(10) 0.078(16) 0.022(14) -0.04(2) -0.021(9)
_geom_special_details
;
All s.u.'s (except the s.u. in the dihedral angle between two l.s. planes) are
estimated using the full covariance matrix. The cell s.u.'s are taken into
account individually in the estimation of s.u.'s in distances, angles and
torsion angles; correlations between s.u.'s in cell parameters are only used
when they are defined by crystal symmetry. An approximate (isotropic)
treatment of cell s.u.'s is used for estimating s.u.'s involving l.s. planes.
;
loop_
    _geom_bond_atom_site_label_1
    _geom_bond_atom_site_label_2
    _geom_bond_site_symmetry_2
    _geom_bond_distance
    _geom_bond_publ_flag
    O1 C4 . 1.361(2) ?
    O1 C8 . 1.427(2) ?
    N1 C7 . 1.317(3) ?
    N1 H1A . 0.92(3) ?
    N1 H1B . 0.92(2) ?
    N2 C7 . 1.302(2) ?
    N2 H2A . 0.86(2) ?
    N2 H2B . 0.88(2) ?
    C1 C2 . 1.383(3) ?
    C1 C6 . 1.393(3) ?
    C1 C7 . 1.470(3) ?
    C2 C3 . 1.385(3) ?
    C2 H2 . 0.9300 ?
    C3 C4 . 1.383(3) ?
    C3 H3 . 0.9300 ?
    C4 C5 . 1.382(3) ?
    C5 C6 . 1.370(3) ?
    C5 H5 . 0.9300 ?
    C6 H6 . 0.9300 ?
    C8 H8A . 0.9696 ?
    C8 H8B . 0.9697 ?
    C8 H8C . 0.9696 ?
    O3 C9 . 1.209(2) ?
    O4 C9 . 1.300(2) ?
    O4 H4 . 1.02(3) ?
    O5 C10 . 1.260(2) ?
    O6 C10 . 1.234(2) ?
    C9 C10 . 1.549(3) ?
    O2W O21W . 0.92(8) ?
    O2W H21W . 0.854(17) ?
    O2W H22W . 0.883(17) ?
    O21W H22W . 1.20(6) ?
loop_
    _geom_angle_atom_site_label_1
    _geom_angle_atom_site_label_2
    _geom_angle_atom_site_label_3
    _geom_angle_site_symmetry_1
    _geom_angle_site_symmetry_3
    _geom_angle
    _geom_angle_publ_flag
    C4 O1 C8 . . 118.00(16) ?
    C7 N1 H1A . . 121.5(18) ?
    C7 N1 H1B . . 120.6(14) ?
    H1A N1 H1B . . 118(2) ?
    C7 N2 H2A . . 121.0(15) ?
    C7 N2 H2B . . 123.3(14) ?
    H2A N2 H2B . . 116(2) ?
    C2 C1 C6 . . 117.90(17) ?
    C2 C1 C7 . . 121.50(17) ?
    C6 C1 C7 . . 120.59(17) ?
    C1 C2 C3 . . 121.65(18) ?
    C1 C2 H2 . . 119.2 ?
    C3 C2 H2 . . 119.2 ?
    C4 C3 C2 . . 119.22(18) ?
    C4 C3 H3 . . 120.4 ?
    C2 C3 H3 . . 120.4 ?
    O1 C4 C5 . . 115.88(17) ?
    O1 C4 C3 . . 124.32(18) ?
    C5 C4 C3 . . 119.80(18) ?
    C6 C5 C4 . . 120.39(18) ?
    C6 C5 H5 . . 119.8 ?
    C4 C5 H5 . . 119.8 ?
    C5 C6 C1 . . 121.01(18) ?
    C5 C6 H6 . . 119.5 ?
    C1 C6 H6 . . 119.5 ?
    N2 C7 N1 . . 119.1(2) ?
    N2 C7 C1 . . 120.56(18) ?
    N1 C7 C1 . . 120.28(18) ?
    O1 C8 H8A . . 109.5 ?
    O1 C8 H8B . . 109.5 ?
    H8A C8 H8B . . 109.5 ?
    O1 C8 H8C . . 109.5 ?
    H8A C8 H8C . . 109.5 ?
    H8B C8 H8C . . 109.5 ?
    C9 O4 H4 . . 111.6(15) ?
    O3 C9 O4 . . 124.20(18) ?
    O3 C9 C10 . . 121.61(17) ?
    O4 C9 C10 . . 114.18(17) ?
    O6 C10 O5 . . 126.03(18) ?
    O6 C10 C9 . . 118.28(16) ?
    O5 C10 C9 . . 115.68(17) ?
    O21W O2W H21W . . 161(2) ?
    O21W O2W H22W . . 83(2) ?
    H21W O2W H22W . . 109(3) ?
    O2W O21W H22W . . 47(3) ?
loop_
    _geom_torsion_atom_site_label_1
    _geom_torsion_atom_site_label_2
    _geom_torsion_atom_site_label_3
    _geom_torsion_atom_site_label_4
    _geom_torsion_site_symmetry_1
    _geom_torsion_site_symmetry_2
    _geom_torsion_site_symmetry_3
    _geom_torsion_site_symmetry_4
    _geom_torsion
    _geom_torsion_publ_flag
    C6 C1 C2 C3 . . . . 0.9(3) ?
    C7 C1 C2 C3 . . . . -178.30(18) ?
    C1 C2 C3 C4 . . . . 0.7(3) ?
    C8 O1 C4 C5 . . . . -176.59(18) ?
    C8 O1 C4 C3 . . . . 3.7(3) ?
    C2 C3 C4 O1 . . . . 177.98(18) ?
    C2 C3 C4 C5 . . . . -1.7(3) ?
    O1 C4 C5 C6 . . . . -178.67(17) ?
    C3 C4 C5 C6 . . . . 1.1(3) ?
    C4 C5 C6 C1 . . . . 0.6(3) ?
    C2 C1 C6 C5 . . . . -1.6(3) ?
    C7 C1 C6 C5 . . . . 177.63(18) ?
    C2 C1 C7 N2 . . . . -165.77(19) ?
    C6 C1 C7 N2 . . . . 15.0(3) ?
    C2 C1 C7 N1 . . . . 15.5(3) ?
    C6 C1 C7 N1 . . . . -163.68(19) ?
    O3 C9 C10 O6 . . . . 164.7(2) ?
    O4 C9 C10 O6 . . . . -14.1(3) ?
    O3 C9 C10 O5 . . . . -13.9(3) ?
    O4 C9 C10 O5 . . . . 167.33(17) ?
loop_
    _geom_hbond_atom_site_label_D
    _geom_hbond_atom_site_label_H
    _geom_hbond_atom_site_label_A
    _geom_hbond_site_symmetry_A
    _geom_hbond_distance_DH
    _geom_hbond_distance_HA
    _geom_hbond_distance_DA
    _geom_hbond_angle_DHA
    N1 H1A O3 . 0.92(3) 2.43(3) 3.180(3) 138(2)
    N1 H1B O2W . 0.92(2) 2.00(2) 2.891(3) 161(2)
    N1 H1A O5 2_644 0.92(3) 2.37(3) 3.096(2) 135(2)
    N2 H2A O3 . 0.86(2) 2.05(2) 2.869(2) 159(2)
    N2 H2A O4 2_654 0.86(2) 2.34(2) 2.827(2) 116.4(18)
    N2 H2B O6 2_654 0.88(2) 2.09(3) 2.932(2) 159.5(19)
    O4 H4 O5 2_644 1.02(3) 1.56(3) 2.5840(19) 178(2)
    O2W H21W O5 4_556 0.854(17) 2.150(19) 2.976(6) 163(3)
    O2W H22W O6 2_644 0.883(17) 1.972(18) 2.853(3) 177(3)
