# Supplementary material for: 4-Meth­oxy­benzamidinium hydrogen oxalate monohydrate
Source: Acta Crystallogr Sect E Struct Rep Online. 2012 Nov 14;68(Pt 12):o3350–1. doi: 10.1107/S1600536812046351 (PMC3588951; doi:10.1107/S1600536812046351)
Supplement: Supplementary file 2 [file e-68-o3350-Isup2.hkl]

#
# h,k,l, Fc-squared, Fo-squared, sigma(Fo-squared) and status flag
#
data_I
_shelx_title '                                       exp_627'
_shelx_refln_list_code          4
_shelx_F_calc_maximum      276.89
_exptl_crystal_F_000       544.00
_reflns_d_resolution_high  0.8300
 
loop_
 _symmetry_equiv_pos_as_xyz
 'x, y, z'
 '-x, y+1/2, -z+1/2'
 '-x, -y, -z'
 'x, -y-1/2, z-1/2'
 
_cell_length_a     7.1444
_cell_length_b     9.0428
_cell_length_c    18.1147
_cell_angle_alpha  90.000
_cell_angle_beta   93.156
_cell_angle_gamma  90.000
 
_shelx_F_squared_multiplier     1.000
 
loop_
 _refln_index_h
 _refln_index_k
 _refln_index_l
 _refln_F_squared_calc
 _refln_F_squared_meas
 _refln_F_squared_sigma
 _refln_observed_status
   2   0   0     1430.64     1382.10     16.90 o
   3   0   0       99.83      123.90      4.04 o
   4   0   0       59.61       58.38      4.60 o
   5   0   0      280.37      296.68     13.02 o
   6   0   0       97.60       87.83      7.38 o
   7   0   0       39.57       33.94      5.57 o
   8   0   0       62.83       58.59      8.74 o
   1   1   0      139.61      115.77      1.70 o
   2   1   0      671.56      675.16      5.03 o
   3   1   0      314.77      326.66      4.61 o
   4   1   0      326.58      319.62      6.22 o
   5   1   0       11.89       10.73      1.61 o
   6   1   0       32.48       26.75      3.04 o
   7   1   0        7.04        3.99      3.24 o
   8   1   0       19.39       14.81      5.83 o
   0   2   0     3569.20     3508.62     44.30 o
   1   2   0     3056.26     2969.29     19.11 o
   2   2   0      145.54      141.44      2.45 o
   3   2   0      153.17      181.96      4.16 o
   4   2   0      618.87      589.38     12.37 o
   5   2   0      150.79      131.92      7.44 o
   6   2   0        2.16        2.51      2.16 o
   7   2   0       10.54        7.57      2.57 o
   8   2   0        4.18        6.10      3.66 o
   1   3   0     1338.67     1279.84      8.39 o
   2   3   0       12.98       14.14      1.17 o
   3   3   0       55.12       56.01      2.37 o
   4   3   0       15.44       14.51      2.03 o
   5   3   0       11.44        9.08      1.73 o
   6   3   0       32.80       31.52      3.21 o
   7   3   0        4.82        8.63      2.56 o
   8   3   0        4.23        4.31      3.62 o
   0   4   0      175.35      170.22      4.07 o
   1   4   0      184.55      194.85      3.46 o
   2   4   0       14.49       14.39      1.25 o
   3   4   0      147.07      149.50      3.72 o
   4   4   0      417.18      398.77      8.21 o
   5   4   0      366.92      373.70      8.48 o
   6   4   0      358.00      353.82      8.93 o
   7   4   0        0.26       -0.05      3.68 o
   1   5   0        1.47        0.43      0.98 o
   2   5   0     1087.54     1147.75     12.42 o
   3   5   0       42.72       37.03      2.85 o
   4   5   0       53.98       52.42      2.63 o
   5   5   0       71.15       69.62      4.39 o
   6   5   0       57.07       62.11      5.08 o
   7   5   0       51.45       58.90      6.17 o
   0   6   0      664.84      648.03     10.72 o
   1   6   0      553.80      554.06      9.21 o
   2   6   0      394.70      407.90      7.37 o
   3   6   0        6.22        8.42      1.79 o
   4   6   0      196.85      196.92      6.80 o
   5   6   0       26.51       28.96      3.91 o
   6   6   0       48.00       49.61      5.71 o
   7   6   0       51.30       44.05      5.92 o
   1   7   0       33.67       37.16      2.75 o
   2   7   0        0.02       -2.17      2.17 o
   3   7   0       52.49       55.20      4.00 o
   4   7   0      165.78      164.68      7.91 o
   5   7   0        7.50        9.18      3.01 o
   6   7   0       41.04       45.05      5.58 o
   0   8   0      283.00      267.64      7.94 o
   1   8   0       65.38       67.45      3.66 o
   2   8   0       27.95       32.61      3.12 o
   3   8   0       34.81       29.16      4.04 o
   4   8   0      125.33      123.84      7.29 o
   5   8   0      104.98       96.31      7.79 o
   1   9   0        5.00        2.51      2.98 o
   2   9   0        5.54        3.52      3.19 o
   3   9   0       24.31       25.93      4.42 o
   4   9   0      226.16      231.68     11.76 o
   0  10   0       12.64       19.78      6.28 o
   1  10   0        7.87       16.36      4.15 o
   2  10   0        1.28        6.51      4.03 o
   3  10   0        3.61        9.78      4.32 o
  -8   1   1       32.97       26.38      5.15 o
  -7   1   1        0.12        3.07      3.31 o
  -6   1   1        2.62        5.42      2.40 o
  -5   1   1        2.90        2.16      1.44 o
  -4   1   1        0.26       -0.26      1.22 o
  -3   1   1      968.28      933.78      9.48 o
  -2   1   1    18151.19    17872.21     98.13 o
  -1   1   1        8.10        8.00      0.67 o
   1   1   1     4204.30     4185.97     20.59 o
   2   1   1      290.92      297.13      3.30 o
   3   1   1      251.13      250.47      4.11 o
   4   1   1        6.51        4.60      1.48 o
   5   1   1        2.36        1.00      2.08 o
   6   1   1       96.61       95.16      5.24 o
   7   1   1        0.01        3.82      2.62 o
   8   1   1        8.55        7.84      3.21 o
  -8   2   1        0.35        4.32      3.12 o
  -7   2   1        0.26       -3.61      3.84 o
  -6   2   1       27.81       31.83      3.33 o
  -5   2   1        0.01        1.61      1.63 o
  -4   2   1        4.13        4.46      1.31 o
  -3   2   1      135.28      117.95      3.22 o
  -2   2   1       25.05       29.66      1.27 o
  -1   2   1     2916.49     2922.10     20.97 o
   0   2   1     1334.47     1342.41      6.00 o
   1   2   1      221.65      226.89      2.64 o
   2   2   1      332.15      325.44      3.50 o
   3   2   1       59.17       47.60      2.18 o
   4   2   1       22.97       23.56      1.78 o
   5   2   1        4.02        2.63      1.83 o
   6   2   1       35.15       31.58      2.93 o
   7   2   1       15.41       15.37      2.79 o
   8   2   1        1.31       10.96      4.70 o
  -8   3   1       41.09       45.51      6.37 o
  -7   3   1        5.58        5.89      2.46 o
  -6   3   1        1.23        2.09      2.54 o
  -5   3   1        2.44        0.66      1.56 o
  -4   3   1        3.66        2.28      1.62 o
  -3   3   1       40.63       39.57      2.06 o
  -2   3   1      152.51      153.04      2.96 o
  -1   3   1      102.26      101.69      2.01 o
   0   3   1      738.61      770.40      7.06 o
   1   3   1      561.55      537.12      4.79 o
   2   3   1      311.88      322.40      4.10 o
   3   3   1     1956.46     1993.34     11.95 o
   4   3   1      574.02      529.01      8.18 o
   5   3   1       22.39       20.02      3.40 o
   6   3   1       21.56       26.37      2.95 o
   7   3   1       35.05       36.48      3.76 o
   8   3   1        5.08       10.76      4.37 o
  -8   4   1        1.65        7.03      4.39 o
  -7   4   1       16.80       20.55      3.62 o
  -6   4   1       14.15       19.74      2.77 o
  -5   4   1      281.12      282.66      8.48 o
  -4   4   1       90.37       93.55      3.69 o
  -3   4   1       57.96       64.60      2.73 o
  -2   4   1      139.85      145.12      3.06 o
  -1   4   1      978.04      996.32     11.20 o
   0   4   1        7.73        4.83      0.93 o
   1   4   1     1329.67     1402.19     12.95 o
   2   4   1      110.57      124.37      2.97 o
   3   4   1      869.32      865.46      8.99 o
   4   4   1       13.94       14.76      1.97 o
   5   4   1        1.51        3.51      2.01 o
   6   4   1       11.78       14.01      2.39 o
   7   4   1       24.84       26.46      4.82 o
  -7   5   1        0.38        0.38      3.37 o
  -6   5   1       45.22       49.42      4.90 o
  -5   5   1       13.11       13.63      2.11 o
  -4   5   1      206.92      202.95      5.29 o
  -3   5   1        2.67        2.67      0.99 o
  -2   5   1      329.66      329.49     11.56 o
  -1   5   1      454.73      440.66      5.59 o
   0   5   1     2040.54     2174.49     19.66 o
   1   5   1        7.44        8.62      1.37 o
   2   5   1      143.47      149.03      4.34 o
   3   5   1       17.63       15.31      2.18 o
   4   5   1      265.09      252.94      5.96 o
   5   5   1        7.03        4.13      2.34 o
   6   5   1       10.54       14.94      3.03 o
   7   5   1       73.20       86.97      7.75 o
  -7   6   1        4.97        2.57      3.17 o
  -6   6   1       56.65       57.54      5.43 o
  -5   6   1       17.85       18.35      3.17 o
  -4   6   1      162.51      167.73      6.44 o
  -3   6   1       24.42       20.85      1.90 o
  -2   6   1      229.60      237.43      6.01 o
  -1   6   1      475.60      444.40      9.20 o
   0   6   1      466.06      517.80      7.04 o
   1   6   1        2.79        3.25      0.98 o
   2   6   1        1.45        1.34      1.92 o
   3   6   1       79.13       78.49      3.75 o
   4   6   1      283.48      284.68      8.22 o
   5   6   1      108.20      104.47      6.05 o
   6   6   1       63.52       58.15      5.67 o
   7   6   1        1.50        8.08      4.51 o
  -6   7   1       32.37       29.77      5.00 o
  -5   7   1        4.73        5.04      2.97 o
  -4   7   1       79.83       66.84      5.37 o
  -3   7   1       38.98       37.28      3.90 o
  -2   7   1       95.14       93.69      4.40 o
  -1   7   1      133.85      125.73      4.55 o
   0   7   1        1.01        2.74      1.83 o
   1   7   1       20.08       15.97      1.78 o
   2   7   1       61.49       57.64      3.81 o
   3   7   1       29.66       35.80      3.72 o
   4   7   1      293.58      300.31      8.90 o
   5   7   1       23.57       18.96      3.30 o
   6   7   1        4.92       12.44      3.87 o
  -5   8   1        3.35        0.26      3.22 o
  -4   8   1       20.96       23.42      3.95 o
  -3   8   1       62.38       63.79      5.06 o
  -2   8   1       69.11       66.51      4.66 o
  -1   8   1       35.60       40.82      3.81 o
   0   8   1      170.38      160.13      4.27 o
   1   8   1      138.52      139.80      5.81 o
   2   8   1       32.66       32.38      3.22 o
   3   8   1       16.16       21.63      4.29 o
   4   8   1        8.90       11.78      3.28 o
   5   8   1        0.87       10.11      4.59 o
  -4   9   1       13.84       16.74      4.42 o
  -3   9   1        1.84        7.41      3.60 o
  -2   9   1        0.82        5.51      2.58 o
  -1   9   1        0.41        2.23      2.85 o
   0   9   1       37.98       42.80      4.89 o
   1   9   1       45.18       48.41      4.52 o
   2   9   1       73.40       78.04      6.31 o
   3   9   1      159.45      164.23      9.13 o
   4   9   1       31.85       30.04      5.29 o
  -3  10   1       21.71       33.53      5.52 o
  -2  10   1        7.62        5.74      3.38 o
  -1  10   1       31.17       29.86      4.25 o
   0  10   1        0.11        4.86      4.21 o
   1  10   1        7.23        9.99      4.11 o
   2  10   1       54.88       58.96      6.94 o
   3  10   1      102.29      114.67      9.18 o
  -8   0   2        5.88        0.24      5.17 o
  -7   0   2       76.12       75.49     13.82 o
  -6   0   2       51.21       43.76      6.07 o
  -5   0   2        9.74        9.91      2.20 o
  -4   0   2     3208.77     3115.03     35.56 o
  -3   0   2     2206.86     2274.84     26.13 o
  -2   0   2    76669.57    75963.70    490.06 o
  -1   0   2      336.82      347.11      4.89 o
   1   0   2      115.94      112.50      2.81 o
   2   0   2     1059.90      974.87     14.83 o
   3   0   2      258.57      232.35      6.62 o
   4   0   2      468.92      488.91     16.75 o
   5   0   2      233.89      228.42      9.74 o
   6   0   2        4.28        3.67      3.28 o
   7   0   2       39.75       41.84      5.44 o
   8   0   2       32.54       33.25      7.26 o
  -8   1   2        2.58        6.36      6.14 o
  -7   1   2        0.09        3.32      3.97 o
  -6   1   2       44.66       50.99      3.90 o
  -5   1   2       40.30       42.85      2.63 o
  -4   1   2      670.87      587.41     15.71 o
  -3   1   2      210.61      197.03      3.31 o
  -2   1   2     3037.56     3056.69     19.16 o
  -1   1   2      266.65      247.58      2.37 o
   0   1   2      491.08      500.13      3.81 o
   1   1   2     1731.85     1644.31      6.85 o
   2   1   2      875.09      820.41      6.23 o
   3   1   2       26.06       22.35      1.53 o
   4   1   2      420.09      424.58      7.27 o
   5   1   2       41.09       44.67      3.46 o
   6   1   2      141.74      150.30      6.38 o
   7   1   2        4.72       10.06      2.75 o
   8   1   2        0.06        2.88      3.55 o
  -8   2   2        1.42       -1.43      3.80 o
  -7   2   2        1.11        9.56      3.50 o
  -6   2   2       68.03       74.60      4.77 o
  -5   2   2      107.90       92.84      3.48 o
  -4   2   2      343.99      322.20      9.61 o
  -3   2   2        2.50        2.23      0.84 o
  -2   2   2      177.83      187.99      2.68 o
  -1   2   2     6366.04     6416.76     46.31 o
   0   2   2      143.14      147.32      2.61 o
   1   2   2      568.02      490.90      4.71 o
   2   2   2     1440.21     1522.16      9.19 o
   3   2   2        0.48        0.30      1.15 o
   4   2   2      150.41      168.14      4.70 o
   5   2   2       13.92       13.61      3.02 o
   6   2   2       20.04       13.34      2.54 o
   7   2   2      127.16      118.44      6.67 o
   8   2   2        0.13        8.09      4.30 o
  -8   3   2       15.67       25.85      5.82 o
  -7   3   2        3.52        6.52      2.80 o
  -6   3   2        2.43        3.03      2.91 o
  -5   3   2       10.75        9.88      1.69 o
  -4   3   2      176.82      179.18      4.64 o
  -3   3   2      487.27      477.37      6.20 o
  -2   3   2      449.94      447.64      5.34 o
  -1   3   2       51.88       66.54      1.75 o
   0   3   2      371.55      369.91      4.28 o
   1   3   2      147.86      149.35      2.56 o
   2   3   2       13.51       12.83      1.03 o
   3   3   2      574.65      571.50      6.79 o
   4   3   2        8.43        7.89      1.91 o
   5   3   2        0.00        2.57      2.19 o
   6   3   2       28.40       30.67      3.75 o
   7   3   2       25.40       34.77      3.62 o
   8   3   2        4.18        5.07      4.47 o
  -7   4   2       30.47       30.90      4.93 o
  -6   4   2       47.77       50.30      4.48 o
  -5   4   2        0.15        1.05      2.39 o
  -4   4   2       24.25       20.33      1.91 o
  -3   4   2       33.37       36.28      2.20 o
  -2   4   2       17.26       13.55      1.19 o
  -1   4   2      156.10      176.61      2.90 o
   0   4   2      276.69      278.29      5.42 o
   1   4   2     1284.56     1391.77     11.10 o
   2   4   2      378.58      363.14      5.00 o
   3   4   2      570.01      595.33      6.81 o
   4   4   2      606.58      610.87      9.07 o
   5   4   2       19.64       20.30      2.39 o
   6   4   2      140.45      134.44      5.66 o
   7   4   2        0.03        1.08      2.85 o
  -7   5   2       60.44       56.83      5.51 o
  -6   5   2        1.35       -0.15      2.67 o
  -5   5   2        3.00        4.58      2.21 o
  -4   5   2      143.58      149.05      5.31 o
  -3   5   2        2.18        3.27      1.44 o
  -2   5   2      213.53      201.82      7.59 o
  -1   5   2       34.86       38.66      2.07 o
   0   5   2     1444.47     1564.71     11.87 o
   1   5   2       13.87       11.96      1.65 o
   2   5   2      150.40      146.51      4.69 o
   3   5   2       38.56       37.78      2.73 o
   4   5   2        0.79        2.85      1.41 o
   5   5   2      167.77      173.27      7.37 o
   6   5   2        4.61        8.64      2.79 o
   7   5   2       56.59       62.50      6.61 o
  -7   6   2        1.49        4.43      2.84 o
  -6   6   2      105.11       89.32      6.58 o
  -5   6   2       28.13       26.03      3.68 o
  -4   6   2       50.96       53.69      3.58 o
  -3   6   2        5.40        3.88      1.30 o
  -2   6   2      154.34      145.05      4.80 o
  -1   6   2      444.45      437.82      6.97 o
   0   6   2      319.77      334.84      6.28 o
   1   6   2      139.49      135.45      4.36 o
   2   6   2      320.84      322.54      8.76 o
   3   6   2       58.33       65.27      4.06 o
   4   6   2       10.23       10.01      2.48 o
   5   6   2      358.47      356.65     10.78 o
   6   6   2        0.13        4.05      2.85 o
   7   6   2        2.32        6.16      3.61 o
  -6   7   2        2.10        1.92      3.10 o
  -5   7   2        8.30        7.20      3.55 o
  -4   7   2        2.52        2.89      2.65 o
  -3   7   2        6.71        5.04      2.73 o
  -2   7   2        5.97        7.29      2.06 o
  -1   7   2      170.00      163.49      4.31 o
   0   7   2        5.31       11.45      1.99 o
   1   7   2      119.51      116.79      4.11 o
   2   7   2      789.33      774.21     12.87 o
   3   7   2        0.13        4.60      2.28 o
   4   7   2       34.96       38.40      3.74 o
   5   7   2      117.00      108.35      7.15 o
   6   7   2        0.23        4.40      2.93 o
  -5   8   2       10.80        7.22      3.34 o
  -4   8   2       22.93       23.96      3.92 o
  -3   8   2       24.97       25.66      3.45 o
  -2   8   2      161.97      155.08      7.14 o
  -1   8   2       17.15       13.39      2.41 o
   0   8   2        2.59        3.67      1.90 o
   1   8   2        0.14        0.64      1.98 o
   2   8   2        0.64       -0.46      2.22 o
   3   8   2      228.95      219.73      9.53 o
   4   8   2        7.13       11.38      3.60 o
   5   8   2      155.75      149.31      8.99 o
  -4   9   2       17.07       15.69      3.50 o
  -3   9   2        2.98        8.36      2.60 o
  -2   9   2        8.21       12.59      2.57 o
  -1   9   2       15.03       12.33      3.20 o
   0   9   2       75.81       70.76      4.87 o
   1   9   2       57.48       51.14      5.37 o
   2   9   2      450.49      462.61     14.47 o
   3   9   2       79.42       79.35      7.16 o
   4   9   2       10.62       11.10      3.91 o
  -3  10   2        8.28       20.47      5.06 o
  -2  10   2        0.88        5.96      3.10 o
  -1  10   2        1.44        5.78      3.14 o
   0  10   2        0.51        4.65      3.18 o
   1  10   2       32.22       38.03      5.84 o
   2  10   2        2.17        1.89      4.22 o
   3  10   2        3.32        8.51      5.15 o
  -8   1   3        8.10       15.00      6.11 o
  -7   1   3        9.90        7.14      3.14 o
  -6   1   3       91.43       95.72      5.04 o
  -5   1   3       20.72       22.70      2.69 o
  -4   1   3     4525.17     4367.09     30.56 o
  -3   1   3      190.84      197.94      4.01 o
  -2   1   3     3293.57     3277.68     22.92 o
  -1   1   3      976.36     1042.48      7.48 o
   0   1   3       61.96       58.78      1.66 o
   1   1   3      944.83      887.20      6.73 o
   2   1   3      528.04      481.07      5.70 o
   3   1   3       12.85       13.32      1.70 o
   4   1   3        7.05        5.20      1.77 o
   5   1   3       39.77       37.28      3.26 o
   6   1   3      234.72      222.87      7.63 o
   7   1   3       51.56       55.66      4.98 o
   8   1   3        7.75       14.76      3.93 o
  -8   2   3        9.40       16.47      5.95 o
  -7   2   3        2.51       10.42      3.60 o
  -6   2   3       92.65       95.78      5.40 o
  -5   2   3       54.00       54.41      4.61 o
  -4   2   3      391.45      373.75      7.67 o
  -3   2   3     1880.67     1980.21     13.19 o
  -2   2   3      614.34      651.36      9.00 o
  -1   2   3     2211.72     2206.37     19.62 o
   0   2   3      213.48      206.99      3.35 o
   1   2   3      477.74      475.74      4.47 o
   2   2   3       50.89       56.63      1.73 o
   3   2   3       51.27       49.11      2.25 o
   4   2   3      118.73      127.70      4.44 o
   5   2   3      115.18      122.10      5.76 o
   6   2   3        2.90        2.60      2.35 o
   7   2   3        7.06       16.34      3.70 o
   8   2   3        0.14       13.20      4.19 o
  -8   3   3       10.45       16.98      4.73 o
  -7   3   3       57.35       56.48      6.04 o
  -6   3   3        0.37        3.00      3.08 o
  -5   3   3        0.56       -1.19      1.91 o
  -4   3   3        4.14        3.21      1.35 o
  -3   3   3      241.09      244.31      3.85 o
  -2   3   3        5.44        7.29      1.04 o
  -1   3   3     5324.28     5255.28     48.43 o
   0   3   3      177.70      204.48      3.54 o
   1   3   3     5362.96     5632.91     35.87 o
   2   3   3     4888.72     4956.69     24.07 o
   3   3   3     1105.70     1153.99     10.83 o
   4   3   3       96.74       97.13      3.80 o
   5   3   3      270.81      284.85      7.73 o
   6   3   3        0.19        3.65      3.18 o
   7   3   3       35.37       31.49      3.56 o
   8   3   3       14.32       14.18      5.05 o
  -7   4   3       15.76       12.86      4.02 o
  -6   4   3        4.83        5.47      2.86 o
  -5   4   3        4.39        7.02      2.35 o
  -4   4   3      172.80      179.71      4.52 o
  -3   4   3       17.07       14.57      1.42 o
  -2   4   3        0.25        1.45      1.30 o
  -1   4   3     1073.65     1172.36      9.92 o
   0   4   3        0.00        0.11      1.06 o
   1   4   3      257.34      276.27      5.62 o
   2   4   3        1.55        1.97      1.15 o
   3   4   3       10.69       13.66      1.44 o
   4   4   3       97.84       97.02      4.29 o
   5   4   3        1.45        2.81      1.98 o
   6   4   3       16.10       16.21      2.55 o
   7   4   3       14.12       14.66      3.13 o
  -7   5   3       12.01       11.31      3.40 o
  -6   5   3       51.41       49.09      5.23 o
  -5   5   3       33.67       36.04      4.10 o
  -4   5   3        1.09        1.63      1.61 o
  -3   5   3      733.01      694.97     10.83 o
  -2   5   3     1490.62     1535.61     13.60 o
  -1   5   3       87.21       76.85      2.33 o
   0   5   3        6.73        6.30      1.16 o
   1   5   3        0.61        2.58      0.74 o
   2   5   3      479.60      448.65     14.12 o
   3   5   3      162.86      151.12      4.58 o
   4   5   3       21.63       19.25      1.94 o
   5   5   3      112.51      112.76      5.64 o
   6   5   3       65.72       77.30      6.11 o
   7   5   3      105.79      109.71      8.51 o
  -7   6   3        0.19        2.63      3.73 o
  -6   6   3       65.84       61.81      5.72 o
  -5   6   3       10.29        7.35      3.17 o
  -4   6   3       23.70       25.97      3.29 o
  -3   6   3       35.15       28.61      2.56 o
  -2   6   3      106.93       97.76      5.45 o
  -1   6   3       44.78       37.58      2.56 o
   0   6   3      388.11      394.60     10.83 o
   1   6   3      139.69      133.23      8.73 o
   2   6   3      170.23      160.76      5.63 o
   3   6   3      440.89      434.51      9.75 o
   4   6   3       49.54       48.92      3.90 o
   5   6   3        0.02        2.77      2.59 o
   6   6   3        0.17        3.44      3.25 o
   7   6   3        0.46        8.31      3.73 o
  -6   7   3       26.22       26.35      4.66 o
  -5   7   3        0.00       -3.02      3.02 o
  -4   7   3      135.81      138.14      6.83 o
  -3   7   3      296.17      283.28      8.39 o
  -2   7   3       50.42       41.54      3.65 o
  -1   7   3        7.33        5.67      1.68 o
   0   7   3       97.27       84.86      5.16 o
   1   7   3      242.57      244.40      7.35 o
   2   7   3      711.56      704.83     13.84 o
   3   7   3      378.28      377.14      9.60 o
   4   7   3       11.63       15.17      2.75 o
   5   7   3       12.84       12.99      3.39 o
   6   7   3        0.13        3.79      3.81 o
  -5   8   3        4.05        9.35      3.70 o
  -4   8   3        5.29        3.13      2.62 o
  -3   8   3        0.42        2.63      2.21 o
  -2   8   3       68.33       69.79      4.67 o
  -1   8   3      108.85      109.66      5.10 o
   0   8   3        8.20       10.04      2.99 o
   1   8   3        0.15        4.97      2.62 o
   2   8   3      165.45      170.48      7.23 o
   3   8   3       14.88       11.33      2.87 o
   4   8   3        5.65        7.64      3.31 o
   5   8   3       11.30       10.49      3.66 o
  -4   9   3       11.13       15.15      3.75 o
  -3   9   3        1.68        2.53      2.61 o
  -2   9   3       56.01       54.42      4.50 o
  -1   9   3       16.78       14.96      3.06 o
   0   9   3        5.59       10.57      2.79 o
   1   9   3      461.74      444.50     12.38 o
   2   9   3      237.76      219.12     10.26 o
   3   9   3        1.49        7.74      3.91 o
   4   9   3       22.35       25.61      4.82 o
  -3  10   3       12.60       14.73      4.61 o
  -2  10   3        5.21        4.91      2.87 o
  -1  10   3        0.57        8.25      3.44 o
   0  10   3       80.46       87.78      7.27 o
   1  10   3       76.26       78.18      7.81 o
   2  10   3        3.91        4.39      4.02 o
   3  10   3       17.49       19.98      4.20 o
  -8   0   4       45.34       39.59      8.98 o
  -7   0   4        1.89       -4.65      5.68 o
  -6   0   4      652.84      627.29     21.59 o
  -5   0   4      158.49      137.69      9.28 o
  -4   0   4     1750.97     1729.13     19.07 o
  -3   0   4       65.98       53.77      2.87 o
  -2   0   4       97.58       95.46      2.80 o
  -1   0   4       15.80       16.50      2.19 o
   0   0   4      448.07      431.11      4.81 o
   1   0   4       13.07        9.27      1.59 o
   2   0   4       17.16       18.08      2.02 o
   3   0   4      402.19      402.11     14.65 o
   4   0   4     1088.85     1128.66     20.20 o
   5   0   4      491.80      556.85     14.73 o
   6   0   4        5.64       11.28      3.45 o
   7   0   4        3.29        9.13      4.74 o
   8   0   4        6.03       11.34      5.28 o
  -8   1   4        0.08        2.28      4.36 o
  -7   1   4        3.49        5.05      3.61 o
  -6   1   4      234.49      233.21      7.23 o
  -5   1   4      188.27      183.09      5.88 o
  -4   1   4      975.68      953.80      9.80 o
  -3   1   4      238.69      216.74      4.19 o
  -2   1   4      635.91      661.87      6.58 o
  -1   1   4     1832.74     1741.23      9.81 o
   0   1   4     1109.58     1012.79      6.69 o
   1   1   4       20.57       13.29      1.13 o
   2   1   4     1760.57     1912.02     12.10 o
   3   1   4       46.13       47.60      2.47 o
   4   1   4      269.84      296.00      7.34 o
   5   1   4      187.62      204.40      6.46 o
   6   1   4        7.27        6.52      2.26 o
   7   1   4       19.14       25.08      3.76 o
   8   1   4        0.16       15.46      4.08 o
  -8   2   4        3.55        9.37      4.46 o
  -7   2   4        0.07        8.01      3.50 o
  -6   2   4      181.45      166.59      7.26 o
  -5   2   4       81.58       77.72      5.15 o
  -4   2   4      270.74      261.73      6.25 o
  -3   2   4     1061.86     1127.05      9.70 o
  -2   2   4      195.21      206.26      3.36 o
  -1   2   4      785.17      754.46      7.13 o
   0   2   4        0.30        2.15      1.15 o
   1   2   4     4777.49     4974.36     27.34 o
   2   2   4     2536.21     2689.58     19.60 o
   3   2   4      253.79      268.96      5.06 o
   4   2   4        2.23        4.97      2.30 o
   5   2   4      414.74      426.21      9.91 o
   6   2   4        0.46        2.53      2.20 o
   7   2   4        0.64        7.13      3.00 o
   8   2   4        4.71        4.60      4.09 o
  -8   3   4        2.51        5.80      5.99 o
  -7   3   4        1.72        1.25      3.38 o
  -6   3   4      189.69      178.06      8.50 o
  -5   3   4       12.39        9.26      2.09 o
  -4   3   4      114.74      118.67      4.67 o
  -3   3   4      785.45      830.43     15.56 o
  -2   3   4       94.30       89.33      2.48 o
  -1   3   4       38.74       30.97      1.89 o
   0   3   4       61.15       68.15      2.50 o
   1   3   4      727.81      752.73      6.86 o
   2   3   4       66.19       68.75      2.30 o
   3   3   4      329.09      371.99      6.67 o
   4   3   4      351.37      340.88      6.84 o
   5   3   4       60.46       64.49      3.91 o
   6   3   4       26.67       26.85      5.05 o
   7   3   4       65.11       55.55      4.79 o
   8   3   4        0.04        0.85      3.66 o
  -7   4   4        2.07       -1.13      3.34 o
  -6   4   4        1.85        3.89      2.91 o
  -5   4   4       16.03       14.58      2.36 o
  -4   4   4       12.31       14.25      1.51 o
  -3   4   4       41.60       39.73      2.23 o
  -2   4   4      296.71      284.73      5.03 o
  -1   4   4     1512.85     1642.19     13.31 o
   0   4   4       60.42       69.83      2.95 o
   1   4   4        4.33        3.53      1.07 o
   2   4   4       34.83       31.39      2.25 o
   3   4   4      260.09      282.10      5.61 o
   4   4   4      122.69      124.47      4.75 o
   5   4   4       69.51       88.73      5.14 o
   6   4   4       20.46       24.44      4.05 o
   7   4   4        9.92       11.57      3.03 o
  -7   5   4        1.47        2.47      3.71 o
  -6   5   4        0.45        3.94      2.89 o
  -5   5   4       17.80       17.29      3.21 o
  -4   5   4       75.55       73.67      3.31 o
  -3   5   4       11.34       15.14      1.77 o
  -2   5   4      454.91      419.64     17.12 o
  -1   5   4       25.23       23.09      1.47 o
   0   5   4        0.97        0.82      1.44 o
   1   5   4      379.65      335.30      8.10 o
   2   5   4      168.76      160.99      4.02 o
   3   5   4       65.32       64.08      3.23 o
   4   5   4        7.25        5.19      2.19 o
   5   5   4      119.17      119.98      6.47 o
   6   5   4       45.14       53.54      4.97 o
   7   5   4        2.37        9.96      3.96 o
  -7   6   4        1.89        0.81      3.67 o
  -6   6   4        0.84        1.46      2.93 o
  -5   6   4       92.46       88.17      6.19 o
  -4   6   4       21.15       20.23      2.58 o
  -3   6   4       16.12       16.44      2.83 o
  -2   6   4       33.50       34.21      1.79 o
  -1   6   4       95.76       94.36      3.03 o
   0   6   4      369.81      368.31      7.38 o
   1   6   4        1.55        2.23      0.86 o
   2   6   4      108.91      117.55      4.53 o
   3   6   4      432.27      393.36     14.36 o
   4   6   4       20.25       22.32      2.61 o
   5   6   4      178.31      188.27      9.17 o
   6   6   4       72.34       71.97      7.22 o
  -6   7   4        5.49       10.87      3.92 o
  -5   7   4       25.79       23.00      4.25 o
  -4   7   4        0.28        3.21      2.61 o
  -3   7   4      116.88      119.06      5.98 o
  -2   7   4       21.75       28.63      3.56 o
  -1   7   4       25.49       24.42      2.55 o
   0   7   4      819.62      803.14     12.29 o
   1   7   4       31.55       29.92      3.42 o
   2   7   4       10.29        9.99      2.32 o
   3   7   4      233.54      233.87      7.69 o
   4   7   4       15.39        8.78      2.53 o
   5   7   4        2.16        0.30      3.52 o
   6   7   4       10.61       16.79      4.66 o
  -5   8   4        0.30        4.44      3.29 o
  -4   8   4       16.92       12.93      2.81 o
  -3   8   4        0.41        0.30      2.25 o
  -2   8   4       23.95       20.71      3.39 o
  -1   8   4      166.59      151.48      6.01 o
   0   8   4      268.63      280.30      7.97 o
   1   8   4      251.78      239.64      8.91 o
   2   8   4       79.65       77.92      5.27 o
   3   8   4      398.95      383.61     11.59 o
   4   8   4       25.54       23.42      4.20 o
   5   8   4        0.41        1.82      3.74 o
  -4   9   4        0.15        1.71      2.88 o
  -3   9   4       25.34       30.92      4.03 o
  -2   9   4      201.00      194.14      7.81 o
  -1   9   4       18.48       14.86      3.60 o
   0   9   4      162.14      167.62      7.38 o
   1   9   4      342.65      350.93     11.30 o
   2   9   4       59.62       61.71      5.27 o
   3   9   4       15.66       21.39      4.80 o
   4   9   4        7.00       11.08      4.06 o
  -3  10   4       12.52        9.03      3.50 o
  -2  10   4        4.11        9.82      3.44 o
  -1  10   4      106.42      106.78      7.76 o
   0  10   4       57.26       51.95      5.12 o
   1  10   4        3.79       11.36      3.99 o
   2  10   4        0.80        1.73      3.85 o
  -8   1   5       43.67       37.04      6.21 o
  -7   1   5        0.64        0.20      3.43 o
  -6   1   5      236.94      208.82      7.92 o
  -5   1   5      144.35      145.26      5.14 o
  -4   1   5      834.45      802.11      9.61 o
  -3   1   5       11.34        7.61      1.14 o
  -2   1   5      345.71      340.67      3.87 o
  -1   1   5      124.78      114.46      2.24 o
   0   1   5     1057.38     1028.92      8.94 o
   1   1   5     1520.52     1558.30      9.63 o
   2   1   5     1628.03     1600.51     14.13 o
   3   1   5      615.75      672.36     11.93 o
   4   1   5      248.71      253.37      6.60 o
   5   1   5       11.52       12.53      2.35 o
   6   1   5        3.92        4.12      2.47 o
   7   1   5       11.24       15.69      3.77 o
   8   1   5        7.06        7.08      4.15 o
  -8   2   5       76.79       67.21      7.90 o
  -7   2   5        0.13        5.20      3.61 o
  -6   2   5       87.71       76.68      5.07 o
  -5   2   5      700.79      694.03     12.55 o
  -4   2   5        0.02        4.46      1.71 o
  -3   2   5      889.69      887.82     10.69 o
  -2   2   5      106.26       99.10      2.32 o
  -1   2   5      789.52      793.30      6.36 o
   0   2   5       65.12       77.53      2.15 o
   1   2   5      609.47      595.33      5.90 o
   2   2   5       44.82       49.30      1.89 o
   3   2   5       55.13       54.17      4.29 o
   4   2   5       65.06       73.07      3.60 o
   5   2   5      103.38      109.46      5.42 o
   6   2   5        7.98       10.71      4.06 o
   7   2   5        3.93        8.37      3.92 o
   8   2   5        9.44        5.83      3.96 o
  -8   3   5        5.56       14.82      6.75 o
  -7   3   5        5.91       11.23      3.53 o
  -6   3   5        0.68        3.57      2.80 o
  -5   3   5       72.68       64.98      4.13 o
  -4   3   5       78.22       73.30      4.37 o
  -3   3   5     3416.76     3404.12     42.44 o
  -2   3   5      222.67      227.53      4.46 o
  -1   3   5      374.75      399.28      6.23 o
   0   3   5     2940.95     3126.57     27.93 o
   1   3   5     2157.57     2346.58     15.16 o
   2   3   5      446.73      454.23      6.10 o
   3   3   5      452.27      497.78      7.54 o
   4   3   5      115.30      129.55      4.94 o
   5   3   5        7.50        9.33      2.81 o
   6   3   5       97.44       95.19      5.87 o
   7   3   5       45.11       43.07      5.17 o
  -7   4   5       26.83       22.55      4.94 o
  -6   4   5       41.41       48.36      5.32 o
  -5   4   5       18.16       21.50      3.43 o
  -4   4   5        0.10        2.56      1.92 o
  -3   4   5       16.82       20.06      1.70 o
  -2   4   5       17.05       15.07      1.50 o
  -1   4   5        7.47       11.37      1.61 o
   0   4   5       15.56       16.46      1.90 o
   1   4   5     1127.78     1134.46     11.33 o
   2   4   5       20.62       21.20      1.80 o
   3   4   5       48.09       50.87      2.84 o
   4   4   5       38.67       35.42      2.75 o
   5   4   5      112.20      115.52      5.98 o
   6   4   5        2.68        6.04      3.08 o
   7   4   5        5.39        9.92      3.38 o
  -7   5   5       12.93       22.12      7.16 o
  -6   5   5        0.52        1.95      2.46 o
  -5   5   5       60.10       56.30      4.95 o
  -4   5   5      244.81      258.68      9.38 o
  -3   5   5       33.42       30.68      2.18 o
  -2   5   5        4.16        4.28      1.20 o
  -1   5   5       18.21       23.22      1.72 o
   0   5   5       28.21       26.53      2.44 o
   1   5   5      306.90      258.20      4.94 o
   2   5   5        2.48        0.58      1.22 o
   3   5   5        0.21       -1.15      2.07 o
   4   5   5      268.08      236.09      7.10 o
   5   5   5       85.43       78.43      5.83 o
   6   5   5       24.55       29.93      4.01 o
   7   5   5        0.00        4.36      3.47 o
  -7   6   5        0.15        1.32      3.48 o
  -6   6   5        4.73        5.03      3.32 o
  -5   6   5        8.45       15.35      3.36 o
  -4   6   5        4.48        8.43      2.65 o
  -3   6   5       40.22       41.78      3.33 o
  -2   6   5      386.79      358.83     14.50 o
  -1   6   5      109.47       98.44      5.55 o
   0   6   5        4.36        4.00      1.57 o
   1   6   5      651.39      630.03      9.75 o
   2   6   5      243.40      246.69      7.32 o
   3   6   5       26.61       28.83      2.90 o
   4   6   5       52.76       44.64      3.97 o
   5   6   5      164.84      179.89      9.18 o
   6   6   5        3.80        1.35      3.46 o
  -6   7   5       21.20       23.19      4.75 o
  -5   7   5       58.53       55.53      5.51 o
  -4   7   5       47.39       48.89      4.56 o
  -3   7   5        3.83        4.23      2.20 o
  -2   7   5      141.40      125.54      6.27 o
  -1   7   5      439.49      373.78     19.10 o
   0   7   5      140.31      136.47      4.37 o
   1   7   5      957.77      974.82     16.08 o
   2   7   5       85.29       86.74      5.49 o
   3   7   5      117.54      116.64      6.36 o
   4   7   5       17.70       14.41      3.27 o
   5   7   5      125.59      128.35      8.13 o
   6   7   5        2.12        4.35      3.69 o
  -5   8   5        8.06        9.57      3.71 o
  -4   8   5        2.14        4.34      3.11 o
  -3   8   5       45.33       44.10      4.80 o
  -2   8   5       14.28       17.45      3.15 o
  -1   8   5       67.42       76.42      4.55 o
   0   8   5      350.00      354.95      9.21 o
   1   8   5       46.00       54.15      4.27 o
   2   8   5       11.19        7.78      3.39 o
   3   8   5        7.27        8.12      3.05 o
   4   8   5        0.24        0.96      3.00 o
   5   8   5       19.30       17.43      4.23 o
  -4   9   5       41.28       28.38      4.09 o
  -3   9   5       19.20       15.03      3.31 o
  -2   9   5       47.05       36.53      3.88 o
  -1   9   5      373.74      351.74     10.55 o
   0   9   5       66.73       77.86      5.40 o
   1   9   5        8.95       13.18      3.11 o
   2   9   5       96.34      102.60      6.73 o
   3   9   5        7.73       10.17      3.51 o
   4   9   5       31.68       30.98      5.35 o
  -2  10   5        1.23        2.59      3.37 o
  -1  10   5        1.35        3.91      2.95 o
   0  10   5       43.92       47.59      5.17 o
   1  10   5        6.05        9.77      3.43 o
   2  10   5       29.09       43.45      6.26 o
  -8   0   6       28.36       19.93      7.75 o
  -7   0   6        0.01       -1.71      4.80 o
  -6   0   6        2.99        4.84      4.78 o
  -5   0   6        2.30        0.38      2.49 o
  -4   0   6      250.42      229.08      6.13 o
  -3   0   6      100.34       92.26      3.58 o
  -2   0   6      371.08      370.21      6.33 o
  -1   0   6      167.34      159.94      4.03 o
   0   0   6     1752.28     1709.12     15.62 o
   1   0   6      853.37      863.54      7.45 o
   2   0   6     1278.37     1378.30     20.49 o
   3   0   6     2408.11     2504.10     38.10 o
   4   0   6      820.07      818.89     19.57 o
   5   0   6       19.96       16.98      4.81 o
   6   0   6        0.03       -5.83      5.83 o
   7   0   6        0.11       -1.26      5.38 o
   8   0   6       37.06       46.81      7.86 o
  -8   1   6       26.58       24.39      5.08 o
  -7   1   6       91.21       77.30      6.94 o
  -6   1   6      112.48       99.85      5.71 o
  -5   1   6       45.93       44.68      2.79 o
  -4   1   6      136.00      136.68      3.77 o
  -3   1   6      239.95      250.99      5.88 o
  -2   1   6      556.62      567.90      6.50 o
  -1   1   6        6.50        5.29      0.97 o
   0   1   6      783.49      804.35      6.58 o
   1   1   6       47.19       53.25      1.74 o
   2   1   6      233.79      231.23      5.05 o
   3   1   6     1446.66     1574.28     16.93 o
   4   1   6        1.13        0.49      1.15 o
   5   1   6       32.66       35.16      2.79 o
   6   1   6        1.03        0.95      2.46 o
   7   1   6       10.17        7.49      3.38 o
   8   1   6       11.99       11.44      4.43 o
  -8   2   6       27.98       25.20      5.48 o
  -7   2   6       10.47        8.04      4.17 o
  -6   2   6      140.88      158.10      8.69 o
  -5   2   6       45.81       43.38      3.26 o
  -4   2   6       14.00       10.13      1.89 o
  -3   2   6        7.50        6.94      0.97 o
  -2   2   6      608.34      595.70      5.38 o
  -1   2   6     6165.40     6319.03     37.03 o
   0   2   6     4447.24     4746.90     35.15 o
   1   2   6      435.10      492.50      7.31 o
   2   2   6       25.28       28.70      2.18 o
   3   2   6      835.51      884.21     12.08 o
   4   2   6        2.49        2.79      3.60 o
   5   2   6       66.12       67.69      3.97 o
   6   2   6        0.16       -1.58      2.79 o
   7   2   6       12.87       13.75      3.77 o
  -8   3   6       43.55       33.37      6.34 o
  -7   3   6       64.76       63.38      6.43 o
  -6   3   6        3.16        3.39      2.70 o
  -5   3   6      225.59      242.11      8.84 o
  -4   3   6       12.25       13.12      1.79 o
  -3   3   6      101.79       88.37      3.17 o
  -2   3   6       29.02       30.97      1.87 o
  -1   3   6      135.53      127.07      3.08 o
   0   3   6       52.13       44.84      2.86 o
   1   3   6      717.45      864.70     12.06 o
   2   3   6     1062.08     1160.66     12.58 o
   3   3   6        0.37        2.28      1.20 o
   4   3   6      283.17      262.64     17.48 o
   5   3   6       65.20       67.42      4.96 o
   6   3   6        4.64        8.80      3.25 o
   7   3   6        3.61        3.11      3.83 o
  -7   4   6       22.25       22.72      4.83 o
  -6   4   6       13.28       12.02      3.14 o
  -5   4   6       23.70       22.60      3.21 o
  -4   4   6        3.54        3.98      1.83 o
  -3   4   6      159.83      150.92      4.73 o
  -2   4   6      213.94      197.91      5.20 o
  -1   4   6      555.07      559.58      8.04 o
   0   4   6       87.33       89.90      4.64 o
   1   4   6      878.43      926.11     10.06 o
   2   4   6       74.79       84.21      3.42 o
   3   4   6      238.83      234.12      5.54 o
   4   4   6       12.91       14.61      2.79 o
   5   4   6       23.52       21.38      2.95 o
   6   4   6        0.08       -0.01      2.95 o
   7   4   6        9.72       12.25      4.26 o
  -7   5   6        6.19        8.40      4.24 o
  -6   5   6        7.91       10.24      3.08 o
  -5   5   6        0.55        1.41      2.47 o
  -4   5   6       68.05       71.31      4.69 o
  -3   5   6        0.44        0.24      2.31 o
  -2   5   6      148.35      147.04      5.09 o
  -1   5   6       88.55       88.92      3.23 o
   0   5   6       80.47       73.62      3.82 o
   1   5   6       12.13        9.57      2.14 o
   2   5   6        0.40        1.26      1.45 o
   3   5   6      184.33      169.41      7.63 o
   4   5   6       57.74       54.07      4.80 o
   5   5   6       30.11       26.30      4.02 o
   6   5   6        0.40        3.59      3.28 o
   7   5   6       22.98       25.88      4.43 o
  -6   6   6       62.87       63.80      5.95 o
  -5   6   6       66.54       63.01      5.50 o
  -4   6   6        1.62       -0.31      2.35 o
  -3   6   6        7.86       10.70      3.13 o
  -2   6   6      109.57      108.86      5.02 o
  -1   6   6        2.45        5.65      1.94 o
   0   6   6      109.97      119.22      4.96 o
   1   6   6       31.36       32.81      2.48 o
   2   6   6       53.25       46.55      3.39 o
   3   6   6      318.64      271.59      9.89 o
   4   6   6      487.81      484.74     14.15 o
   5   6   6      206.83      213.52     10.11 o
   6   6   6       79.25       86.02      7.10 o
  -6   7   6        0.04        1.41      3.98 o
  -5   7   6        5.54        5.33      3.70 o
  -4   7   6       13.05       17.40      3.14 o
  -3   7   6        1.98        3.70      2.40 o
  -2   7   6      316.26      295.16      7.58 o
  -1   7   6       42.59       50.40      3.33 o
   0   7   6       38.93       43.73      3.01 o
   1   7   6       74.42       74.59      4.93 o
   2   7   6       21.24       27.37      3.51 o
   3   7   6       48.27       46.21      4.57 o
   4   7   6        6.12        8.09      3.00 o
   5   7   6      111.47      120.14      7.94 o
   6   7   6       48.63       54.49      6.91 o
  -5   8   6        5.87        8.50      3.98 o
  -4   8   6       56.39       56.39      5.68 o
  -3   8   6      260.05      255.56     10.37 o
  -2   8   6      164.44      173.46      7.16 o
  -1   8   6      152.86      141.78      6.01 o
   0   8   6      416.55      412.91     10.79 o
   1   8   6      273.27      267.42      8.69 o
   2   8   6       53.73       60.20      5.03 o
   3   8   6        4.06        4.68      2.73 o
   4   8   6       62.68       66.32      5.61 o
   5   8   6       40.83       44.24      6.12 o
  -4   9   6       45.30       45.21      5.64 o
  -3   9   6        8.48       12.78      3.28 o
  -2   9   6        0.15        4.74      3.56 o
  -1   9   6      337.13      345.73     10.59 o
   0   9   6        4.05        2.23      2.75 o
   1   9   6       20.52       18.44      3.58 o
   2   9   6        1.53        8.73      3.69 o
   3   9   6        9.58        7.28      3.71 o
   4   9   6        1.11        1.92      3.73 o
  -2  10   6       49.29       41.48      5.06 o
  -1  10   6        9.39       17.72      3.62 o
   0  10   6       16.13       11.45      3.21 o
   1  10   6        4.96       10.12      3.69 o
   2  10   6        0.78       12.72      4.49 o
  -8   1   7        3.10        1.00      3.77 o
  -7   1   7       38.23       49.64      5.45 o
  -6   1   7       11.32       10.54      2.53 o
  -5   1   7        5.87        5.32      1.59 o
  -4   1   7        9.22       13.31      1.20 o
  -3   1   7        0.08        0.72      0.98 o
  -2   1   7       50.61       42.82      1.96 o
  -1   1   7     1328.27     1366.51     14.84 o
   0   1   7     1800.18     1833.70     14.30 o
   1   1   7     2801.91     3038.19     14.12 o
   2   1   7       79.85       82.76      3.64 o
   3   1   7      189.16      188.66      6.41 o
   4   1   7      185.24      206.60      7.76 o
   5   1   7       43.48       40.59      3.43 o
   6   1   7       26.50       23.01      4.32 o
   7   1   7        8.05       10.29      3.76 o
  -8   2   7        6.69        7.47      7.58 o
  -7   2   7      129.82      118.51      9.76 o
  -6   2   7        4.82        9.13      2.90 o
  -5   2   7      125.36      121.86      5.35 o
  -4   2   7       85.74       84.58      3.71 o
  -3   2   7      197.61      188.31      3.75 o
  -2   2   7       13.39       14.60      1.32 o
  -1   2   7      256.26      275.37      4.34 o
   0   2   7      818.80      873.23      8.06 o
   1   2   7      240.49      276.77      5.69 o
   2   2   7       23.01       22.00      2.21 o
   3   2   7      122.51      126.86      5.93 o
   4   2   7       93.20       95.02      5.82 o
   5   2   7       85.09       96.06      6.22 o
   6   2   7       21.27       17.58      3.07 o
   7   2   7       50.51       57.26      5.80 o
  -7   3   7       14.64        8.05      4.24 o
  -6   3   7       19.60       17.46      3.17 o
  -5   3   7      545.59      527.05     12.96 o
  -4   3   7      317.64      303.71      9.47 o
  -3   3   7      263.25      264.85      5.53 o
  -2   3   7        0.04        0.88      1.23 o
  -1   3   7      280.90      292.22      6.63 o
   0   3   7       30.94       20.66      2.40 o
   1   3   7      218.38      245.17      5.18 o
   2   3   7      321.67      375.39      6.15 o
   3   3   7        1.25        0.95      1.63 o
   4   3   7      109.90      104.42      5.59 o
   5   3   7      105.71      102.02      6.43 o
   6   3   7       62.63       69.09      5.99 o
   7   3   7      154.80      161.91     10.43 o
  -7   4   7        5.21        8.21      3.36 o
  -6   4   7        0.01       -0.02      2.52 o
  -5   4   7        4.90        8.10      2.92 o
  -4   4   7       15.17       13.11      2.12 o
  -3   4   7       78.25       75.26      3.62 o
  -2   4   7        0.26        0.31      1.61 o
  -1   4   7     1477.67     1492.63     14.20 o
   0   4   7       32.60       41.68      3.58 o
   1   4   7       30.20       25.32      2.50 o
   2   4   7        7.48       11.25      1.98 o
   3   4   7      146.38      123.56      4.25 o
   4   4   7       31.33       31.64      3.82 o
   5   4   7        1.82        6.01      2.59 o
   6   4   7       30.37       28.60      4.32 o
   7   4   7        2.44        6.46      3.88 o
  -7   5   7        0.18       -3.69      3.69 o
  -6   5   7       14.07        8.48      3.93 o
  -5   5   7        1.19        7.43      3.41 o
  -4   5   7        4.08        7.97      2.63 o
  -3   5   7        2.84        6.07      2.43 o
  -2   5   7       52.30       47.40      3.15 o
  -1   5   7        0.03        5.54      1.48 o
   0   5   7       75.63       76.96      4.22 o
   1   5   7       11.41       10.11      1.73 o
   2   5   7       71.21       69.74      3.35 o
   3   5   7      127.39      121.40      6.35 o
   4   5   7       94.11      101.30      6.52 o
   5   5   7        2.84        5.93      3.05 o
   6   5   7       37.31       35.10      4.55 o
  -6   6   7        0.43        5.92      3.29 o
  -5   6   7        0.73        2.91      3.23 o
  -4   6   7      120.10      120.59      5.92 o
  -3   6   7       42.71       38.93      3.08 o
  -2   6   7       26.33       28.66      3.29 o
  -1   6   7      361.53      362.00      6.18 o
   0   6   7      723.24      729.44     16.24 o
   1   6   7      155.91      156.22      5.04 o
   2   6   7      219.67      193.58      9.08 o
   3   6   7      935.27      966.13     18.96 o
   4   6   7        2.73        2.73      3.25 o
   5   6   7        0.02        0.35      3.65 o
   6   6   7       35.12       39.15      5.48 o
  -6   7   7       10.09       15.79      5.57 o
  -5   7   7       52.58       55.79      5.90 o
  -4   7   7       35.69       37.01      4.59 o
  -3   7   7      158.54      158.57      7.82 o
  -2   7   7       55.02       49.32      3.75 o
  -1   7   7      493.84      508.05      9.65 o
   0   7   7      384.29      386.08      9.17 o
   1   7   7      525.65      535.64     12.60 o
   2   7   7      221.52      223.65      8.76 o
   3   7   7      730.04      735.52     16.19 o
   4   7   7        2.24        4.91      3.27 o
   5   7   7        4.39        8.50      3.44 o
  -5   8   7        5.20       13.27      4.65 o
  -4   8   7       52.36       63.85      7.81 o
  -3   8   7      131.21      146.17      7.95 o
  -2   8   7      172.20      167.82      7.12 o
  -1   8   7       16.77       20.06      3.38 o
   0   8   7        9.01       12.35      2.78 o
   1   8   7        1.07        1.48      2.95 o
   2   8   7        2.56        6.88      3.09 o
   3   8   7       20.54       18.21      3.61 o
   4   8   7      131.26      131.67      8.39 o
  -4   9   7       34.30       40.77      6.44 o
  -3   9   7       97.35       89.61      7.72 o
  -2   9   7       26.20       24.50      4.12 o
  -1   9   7       41.61       40.16      5.50 o
   0   9   7       52.82       60.60      5.19 o
   1   9   7        1.08        2.69      2.87 o
   2   9   7       31.22       35.92      4.47 o
   3   9   7       18.32       21.12      4.51 o
  -2  10   7       10.04        5.92      3.77 o
  -1  10   7        1.39        4.13      3.33 o
   0  10   7        0.92       -0.39      3.15 o
   1  10   7        0.61        4.41      3.49 o
  -8   0   8        2.17       12.38      5.99 o
  -7   0   8        4.02        1.20      5.01 o
  -6   0   8       77.37       80.03      8.78 o
  -5   0   8       38.82       39.07      3.06 o
  -4   0   8      388.66      359.78     28.33 o
  -3   0   8       86.11       85.37      3.45 o
  -2   0   8     1753.54     1845.68     20.52 o
  -1   0   8     6433.44     6741.35     82.48 o
   0   0   8        3.82        2.26      1.47 o
   1   0   8     1714.92     1853.37     14.87 o
   2   0   8      285.14      281.16     10.16 o
   3   0   8        4.11        5.56      1.78 o
   4   0   8      120.31       84.33     16.47 o
   5   0   8       16.97       21.31      5.00 o
   6   0   8       40.69       50.36      7.39 o
   7   0   8      257.94      256.27     16.16 o
  -8   1   8       17.40       23.30      5.43 o
  -7   1   8        3.01        4.66      3.47 o
  -6   1   8        5.99        5.08      2.70 o
  -5   1   8       12.10       13.27      2.41 o
  -4   1   8       69.06       61.46      2.75 o
  -3   1   8        2.35        4.71      1.26 o
  -2   1   8        2.63        4.41      1.22 o
  -1   1   8      193.78      189.68      6.10 o
   0   1   8      673.62      677.27     11.04 o
   1   1   8     2243.43     2495.21     14.38 o
   2   1   8      225.58      259.02      5.66 o
   3   1   8        8.84        8.43      2.04 o
   4   1   8        1.94        7.46      3.00 o
   5   1   8       30.45       30.71      3.25 o
   6   1   8      111.82      117.07      7.29 o
   7   1   8        1.24        8.80      4.00 o
  -8   2   8       21.38       26.47      8.68 o
  -7   2   8        0.04        3.12      4.18 o
  -6   2   8        5.12        7.19      2.52 o
  -5   2   8      115.27      126.27      5.54 o
  -4   2   8       68.04       59.37      2.62 o
  -3   2   8      776.13      752.73     17.54 o
  -2   2   8     1121.42     1155.36     10.85 o
  -1   2   8      313.08      350.78      5.75 o
   0   2   8       28.09       24.99      1.98 o
   1   2   8      601.90      668.76      9.16 o
   2   2   8      125.36      131.99      4.87 o
   3   2   8      821.45      807.32     13.06 o
   4   2   8       82.52       80.52      5.14 o
   5   2   8       41.49       48.99      5.27 o
   6   2   8       53.82       50.50      5.20 o
   7   2   8        0.52        2.92      3.37 o
  -7   3   8       39.20       29.50      5.82 o
  -6   3   8        2.49        7.43      2.76 o
  -5   3   8        5.36        6.43      3.16 o
  -4   3   8        6.03        8.41      1.39 o
  -3   3   8      460.64      473.47      7.26 o
  -2   3   8        0.00       -0.33      0.99 o
  -1   3   8        3.95       10.68      1.73 o
   0   3   8      364.29      401.02     10.63 o
   1   3   8        2.27        2.50      1.93 o
   2   3   8      717.51      781.26     11.10 o
   3   3   8       45.59       42.59      3.65 o
   4   3   8        8.31        9.16      2.98 o
   5   3   8        6.97        9.22      3.06 o
   6   3   8       38.04       48.92      5.37 o
   7   3   8       46.88       45.64      6.15 o
  -7   4   8       14.24       13.53      4.89 o
  -6   4   8       23.70       30.63      4.87 o
  -5   4   8       23.11       22.53      4.17 o
  -4   4   8        5.98        7.40      1.83 o
  -3   4   8      225.24      209.99      6.99 o
  -2   4   8        3.22        0.32      2.20 o
  -1   4   8      563.87      603.49      9.26 o
   0   4   8      440.82      470.52     10.80 o
   1   4   8       89.58      101.23      4.45 o
   2   4   8       26.90       31.87      3.05 o
   3   4   8      253.74      212.13     13.33 o
   4   4   8      112.69      115.06      6.07 o
   5   4   8        2.77        3.13      2.80 o
   6   4   8       55.87       56.08      6.35 o
   7   4   8        3.17        6.05      5.59 o
  -7   5   8        0.23        4.76      3.84 o
  -6   5   8        0.88        6.87      3.27 o
  -5   5   8       29.48       34.39      5.19 o
  -4   5   8       88.37       89.90      4.83 o
  -3   5   8        3.04        2.19      2.44 o
  -2   5   8       45.87       47.82      3.32 o
  -1   5   8       62.40       63.59      3.13 o
   0   5   8        0.44        3.19      1.90 o
   1   5   8       16.80       16.15      2.02 o
   2   5   8       95.05       81.17      3.78 o
   3   5   8       88.40       98.69      6.08 o
   4   5   8       51.98       45.13      4.81 o
   5   5   8       62.61       65.71      5.74 o
   6   5   8        0.04        0.99      3.08 o
  -6   6   8        6.19       12.29      3.96 o
  -5   6   8       13.35       17.15      3.72 o
  -4   6   8        3.42       12.06      4.05 o
  -3   6   8       19.33       16.64      2.54 o
  -2   6   8       13.29        8.95      4.33 o
  -1   6   8      599.66      589.64     10.19 o
   0   6   8       23.31       17.86      3.11 o
   1   6   8       34.77       33.09      3.47 o
   2   6   8      970.03     1003.91     18.87 o
   3   6   8      217.20      220.40      9.22 o
   4   6   8      237.11      235.95     11.55 o
   5   6   8        0.09        2.98      3.76 o
   6   6   8       22.63       15.27      4.28 o
  -5   7   8        3.43        4.70      3.26 o
  -4   7   8       83.52       88.94      7.58 o
  -3   7   8        3.98        2.16      3.18 o
  -2   7   8        1.40        2.10      2.10 o
  -1   7   8       21.84       24.75      2.79 o
   0   7   8       15.07       13.63      3.15 o
   1   7   8      272.81      275.00      9.39 o
   2   7   8        2.49        9.75      2.94 o
   3   7   8       63.95       62.47      5.33 o
   4   7   8       68.17       65.32      6.20 o
   5   7   8        0.79        5.43      3.40 o
  -5   8   8       75.72       80.51      8.02 o
  -4   8   8        1.94        7.01      4.83 o
  -3   8   8       61.97       58.95      6.13 o
  -2   8   8      122.64      128.07      6.38 o
  -1   8   8       18.21       18.98      3.48 o
   0   8   8       35.14       42.89      4.19 o
   1   8   8       32.70       27.41      3.70 o
   2   8   8       88.34       80.37      5.92 o
   3   8   8       19.07       22.79      4.11 o
   4   8   8      103.90      117.03      8.21 o
  -3   9   8       85.95       88.40      7.62 o
  -2   9   8       38.90       36.03      6.27 o
  -1   9   8       16.46       12.92      3.13 o
   0   9   8        0.76        4.44      3.04 o
   1   9   8       37.64       45.09      4.77 o
   2   9   8       14.59       20.63      4.36 o
   3   9   8        5.35        8.77      3.64 o
  -1  10   8        4.56        3.56      3.02 o
   0  10   8        2.57        5.11      3.10 o
   1  10   8        2.10       12.13      4.56 o
  -7   1   9        1.96        0.98      3.15 o
  -6   1   9        0.19       -0.57      2.43 o
  -5   1   9        0.37        0.65      1.95 o
  -4   1   9       27.31       25.06      2.72 o
  -3   1   9       14.24       15.99      1.87 o
  -2   1   9      164.84      158.80      4.30 o
  -1   1   9     1748.30     1799.63     21.82 o
   0   1   9       86.54       84.57      3.24 o
   1   1   9      912.17      847.81     15.39 o
   2   1   9      830.29      919.46     11.65 o
   3   1   9        5.82        2.53      1.74 o
   4   1   9        2.17        4.07      3.14 o
   5   1   9       60.30       64.92      5.33 o
   6   1   9        4.00        6.18      3.44 o
   7   1   9        0.27        7.40      3.88 o
  -7   2   9       14.69        7.27      4.22 o
  -6   2   9       12.55        8.14      2.52 o
  -5   2   9       28.72       27.98      3.32 o
  -4   2   9       55.56       57.01      3.17 o
  -3   2   9        0.36        2.07      1.15 o
  -2   2   9      137.03      132.66      3.25 o
  -1   2   9      244.03      253.11      6.44 o
   0   2   9      532.37      535.90      7.81 o
   1   2   9        9.75       11.09      2.15 o
   2   2   9        7.22       10.02      2.14 o
   3   2   9      183.84      178.26      6.58 o
   4   2   9        7.51        7.89      2.36 o
   5   2   9       82.10       84.69      6.24 o
   6   2   9       11.72       14.07      3.67 o
   7   2   9       21.27       24.26      4.60 o
  -7   3   9       21.34       18.19      4.84 o
  -6   3   9       30.50       38.20      4.75 o
  -5   3   9       95.37       96.58      6.19 o
  -4   3   9      150.59      121.89      7.74 o
  -3   3   9        1.02        1.19      1.63 o
  -2   3   9       60.45       54.14      2.83 o
  -1   3   9       86.35       90.85      3.53 o
   0   3   9       14.87       15.70      3.00 o
   1   3   9       12.45       15.51      2.64 o
   2   3   9      150.41      132.37      5.67 o
   3   3   9       60.23       73.62      5.14 o
   4   3   9      189.88      184.35      8.25 o
   5   3   9      641.44      636.71     14.69 o
   6   3   9       61.91       52.88      5.36 o
   7   3   9       42.97       41.03      6.01 o
  -7   4   9        0.00        3.31      3.96 o
  -6   4   9        9.42       10.01      3.92 o
  -5   4   9       45.63       48.29      5.44 o
  -4   4   9        5.85        5.29      2.05 o
  -3   4   9      207.46      174.39      8.66 o
  -2   4   9       11.82       15.68      3.92 o
  -1   4   9       52.47       48.22      3.52 o
   0   4   9        4.60        3.52      2.54 o
   1   4   9        0.31        3.63      2.49 o
   2   4   9      543.45      552.26     10.62 o
   3   4   9        2.20        5.69      2.75 o
   4   4   9       52.09       47.30      4.47 o
   5   4   9        0.07        7.86      3.04 o
   6   4   9       26.19       25.78      4.34 o
  -6   5   9        6.47        4.05      3.42 o
  -5   5   9       21.41       30.58      4.63 o
  -4   5   9       12.99       17.29      4.39 o
  -3   5   9      129.02      122.13      5.58 o
  -2   5   9        5.12        8.50      3.27 o
  -1   5   9      194.42      177.63      5.44 o
   0   5   9       78.93       64.93      4.81 o
   1   5   9      558.85      526.50     18.69 o
   2   5   9      203.76      195.99      7.61 o
   3   5   9       49.78       46.48      4.56 o
   4   5   9      112.51      117.50      7.08 o
   5   5   9        5.72        6.12      3.25 o
   6   5   9       83.63       88.99      9.19 o
  -6   6   9       33.66       39.31      5.42 o
  -5   6   9        9.51        8.07      3.52 o
  -4   6   9        2.70       10.67      4.47 o
  -3   6   9       41.92       42.33      3.87 o
  -2   6   9      435.32      445.47      9.72 o
  -1   6   9      208.89      205.87      7.77 o
   0   6   9      206.04      203.93      7.87 o
   1   6   9     1111.05     1124.29     19.69 o
   2   6   9       35.65       43.45      3.97 o
   3   6   9      117.46      108.01      6.50 o
   4   6   9       60.95       66.65      6.75 o
   5   6   9        0.02        2.04      3.45 o
   6   6   9        7.23        9.41      6.35 o
  -5   7   9        6.20       10.10      4.09 o
  -4   7   9       57.53       68.52      6.98 o
  -3   7   9       58.98       64.85      6.18 o
  -2   7   9      271.36      270.89      7.90 o
  -1   7   9      234.31      253.02      7.87 o
   0   7   9      512.34      511.91     10.13 o
   1   7   9      758.81      787.67     16.11 o
   2   7   9       30.35       34.33      4.11 o
   3   7   9        7.72        4.43      2.89 o
   4   7   9       53.54       52.80      5.75 o
   5   7   9        4.01        6.48      3.62 o
  -4   8   9       24.64       22.48      5.44 o
  -3   8   9        0.24        0.04      3.77 o
  -2   8   9        0.25        3.39      2.96 o
  -1   8   9        2.61        4.89      2.68 o
   0   8   9       10.48       16.42      3.29 o
   1   8   9        0.20        4.82      2.75 o
   2   8   9      149.40      147.31      7.94 o
   3   8   9        4.52        8.48      3.57 o
   4   8   9        1.34        3.80      3.17 o
  -3   9   9       23.42       26.15      6.91 o
  -2   9   9        6.72        5.65      4.68 o
  -1   9   9        0.01        7.43      2.94 o
   0   9   9       12.38       20.07      3.55 o
   1   9   9        1.48        6.55      3.47 o
   2   9   9        9.28       12.26      3.71 o
   3   9   9       16.42       25.41      5.02 o
  -7   0  10       10.85       12.61      5.65 o
  -6   0  10       64.46       71.03      6.26 o
  -5   0  10        1.63        6.14      2.36 o
  -4   0  10      365.08      319.79     15.73 o
  -3   0  10     3319.65     3525.18     53.14 o
  -2   0  10       21.83       13.33      2.69 o
  -1   0  10       21.93       13.95      2.01 o
   0   0  10     1166.66     1240.19     18.48 o
   1   0  10      111.37      113.38      5.22 o
   2   0  10       65.55       70.88      4.69 o
   3   0  10      161.25      161.69      8.28 o
   4   0  10       11.64       15.51      4.49 o
   5   0  10      494.99      501.60     19.25 o
   6   0  10      419.05      440.92     19.82 o
   7   0  10       46.05       67.82      9.14 o
  -7   1  10        0.18        4.49      3.22 o
  -6   1  10        1.38        1.21      2.40 o
  -5   1  10        0.71        2.23      2.14 o
  -4   1  10        0.79        1.18      1.70 o
  -3   1  10       24.73       21.31      1.76 o
  -2   1  10      600.22      611.16     10.58 o
  -1   1  10      816.41      804.59     12.25 o
   0   1  10       27.10       31.58      2.37 o
   1   1  10        0.03        2.29      1.01 o
   2   1  10      107.85      113.23      4.28 o
   3   1  10       20.70       22.36      2.53 o
   4   1  10      413.55      412.95     11.81 o
   5   1  10       88.06       90.62      6.37 o
   6   1  10       10.72       15.81      4.98 o
   7   1  10       14.62       17.92      4.22 o
  -7   2  10       28.01       34.04      4.99 o
  -6   2  10        2.27        7.17      2.89 o
  -5   2  10       28.63       26.40      3.34 o
  -4   2  10       35.13       31.58      2.71 o
  -3   2  10      255.86      273.43      5.91 o
  -2   2  10        2.18        3.11      1.87 o
  -1   2  10        6.43       10.33      1.48 o
   0   2  10      167.99      173.37      4.88 o
   1   2  10      747.93      702.20     14.86 o
   2   2  10      392.71      403.03     11.52 o
   3   2  10      371.95      373.98     11.16 o
   4   2  10        3.43        7.38      2.88 o
   5   2  10       52.47       55.67      5.41 o
   6   2  10       36.46       36.29      4.70 o
   7   2  10       45.43       49.37      5.70 o
  -7   3  10        0.36       -0.39      3.26 o
  -6   3  10       13.71       12.71      3.31 o
  -5   3  10      121.01      122.44      6.93 o
  -4   3  10       15.02       14.95      2.03 o
  -3   3  10       39.26       40.14      2.43 o
  -2   3  10       22.54       21.50      2.23 o
  -1   3  10      329.17      338.38      7.31 o
   0   3  10       78.94       81.31      3.98 o
   1   3  10      214.15      192.53      6.81 o
   2   3  10       32.75       30.23      2.81 o
   3   3  10       12.92       17.93      3.45 o
   4   3  10      136.42      141.54      8.00 o
   5   3  10       70.52       73.14      5.60 o
   6   3  10        2.39        7.43      3.25 o
   7   3  10        0.26        8.11      3.75 o
  -7   4  10       30.45       29.36      4.99 o
  -6   4  10        5.80       14.50      3.83 o
  -5   4  10       25.81       25.68      3.97 o
  -4   4  10       56.43       58.57      4.92 o
  -3   4  10       67.21       51.58      5.45 o
  -2   4  10      124.61      114.64      3.85 o
  -1   4  10        1.93        2.30      1.60 o
   0   4  10      335.23      354.83     11.35 o
   1   4  10      549.73      454.76     21.06 o
   2   4  10      342.46      333.39      9.18 o
   3   4  10       72.43       54.19      5.30 o
   4   4  10        3.82        5.06      3.07 o
   5   4  10       28.66       30.28      5.00 o
   6   4  10       91.20       94.05      7.42 o
  -6   5  10       13.41       15.47      3.90 o
  -5   5  10        1.88        7.42      3.58 o
  -4   5  10      111.80      113.61      7.05 o
  -3   5  10       91.68       86.69      4.66 o
  -2   5  10        0.34        7.66      3.68 o
  -1   5  10       76.63       74.96      4.12 o
   0   5  10      337.89      330.39     11.05 o
   1   5  10        2.96        8.29      2.86 o
   2   5  10      131.28      129.64      8.05 o
   3   5  10      110.71       98.51      6.51 o
   4   5  10       38.92       31.46      4.49 o
   5   5  10        8.91       13.02      4.18 o
   6   5  10       10.55       13.33      5.41 o
  -6   6  10        0.06       10.09      3.81 o
  -5   6  10       36.02       35.77      4.96 o
  -4   6  10       40.72       30.90      4.51 o
  -3   6  10      211.08      229.56      9.45 o
  -2   6  10      234.53      218.31      7.62 o
  -1   6  10      575.87      599.68     11.55 o
   0   6  10      454.91      457.75     12.75 o
   1   6  10        5.95        3.60      3.12 o
   2   6  10      292.51      250.59      8.94 o
   3   6  10        0.16        2.13      2.88 o
   4   6  10       32.88       33.17      5.35 o
   5   6  10        0.58        0.46      3.60 o
  -5   7  10        4.98        8.79      4.04 o
  -4   7  10       23.05       26.73      4.99 o
  -3   7  10       70.41       68.90      5.87 o
  -2   7  10       13.32       14.01      2.71 o
  -1   7  10      202.84      193.43      7.20 o
   0   7  10       16.93       23.11      2.89 o
   1   7  10        1.98        3.65      3.27 o
   2   7  10       28.19       27.68      4.37 o
   3   7  10        7.82        8.13      3.53 o
   4   7  10       63.57       68.93      7.20 o
   5   7  10        4.37        4.92      3.78 o
  -4   8  10        0.83        5.01      4.39 o
  -3   8  10       11.27       13.14      5.11 o
  -2   8  10        0.09        1.82      3.44 o
  -1   8  10       30.14       39.72      4.25 o
   0   8  10       87.15       91.59      5.97 o
   1   8  10      201.70      211.95      9.22 o
   2   8  10       80.48       86.59      6.52 o
   3   8  10        0.03        3.20      3.34 o
   4   8  10        0.04        2.05      3.43 o
  -3   9  10       11.84       12.13      7.35 o
  -2   9  10        4.94        5.43      4.39 o
  -1   9  10       22.82       27.59      4.16 o
   0   9  10       15.50       22.95      4.07 o
   1   9  10       13.53       23.60      4.17 o
   2   9  10      211.15      241.14     11.80 o
  -7   1  11        1.19        7.03      4.14 o
  -6   1  11       16.17       18.46      3.22 o
  -5   1  11       74.70       77.48      4.58 o
  -4   1  11        3.80        3.59      3.09 o
  -3   1  11       26.13       22.52      2.77 o
  -2   1  11       88.02       92.59      3.66 o
  -1   1  11      434.34      403.71     14.98 o
   0   1  11      139.30      153.12      7.11 o
   1   1  11      223.15      215.35      5.63 o
   2   1  11       16.61       19.51      3.06 o
   3   1  11      249.37      238.93      6.85 o
   4   1  11       57.55       61.25      5.10 o
   5   1  11      269.44      283.37     11.00 o
   6   1  11      538.29      540.58     16.06 o
   7   1  11       74.93       71.94      6.91 o
  -7   2  11        3.36        4.63      2.92 o
  -6   2  11        4.06        2.37      2.92 o
  -5   2  11        1.62        6.34      2.14 o
  -4   2  11        0.55        0.72      2.13 o
  -3   2  11        6.33        9.21      1.90 o
  -2   2  11       40.79       43.37      3.16 o
  -1   2  11       22.40       18.08      2.82 o
   0   2  11      107.23      116.08      4.18 o
   1   2  11       59.21       45.56      2.81 o
   2   2  11        7.97        9.66      2.90 o
   3   2  11       25.37       20.54      3.06 o
   4   2  11       77.03       87.99      5.70 o
   5   2  11       51.92       50.49      5.20 o
   6   2  11       62.74       60.82      5.90 o
   7   2  11        0.07        7.31      3.61 o
  -7   3  11        8.29        7.39      3.83 o
  -6   3  11       24.03       26.36      3.88 o
  -5   3  11        0.56        3.46      2.48 o
  -4   3  11       16.71       17.17      2.47 o
  -3   3  11        2.89        4.27      1.92 o
  -2   3  11      228.95      222.47      7.92 o
  -1   3  11       66.53       64.92      4.30 o
   0   3  11     1187.59     1146.52     15.64 o
   1   3  11     1000.58     1063.30     17.32 o
   2   3  11        0.57        0.09      2.71 o
   3   3  11      428.60      416.19     12.20 o
   4   3  11      190.43      190.67      9.05 o
   5   3  11       29.87       29.66      4.18 o
   6   3  11       25.37       25.49      4.28 o
  -6   4  11        1.06        9.44      4.35 o
  -5   4  11       11.17       16.19      3.70 o
  -4   4  11        4.92        0.33      2.50 o
  -3   4  11       16.72       21.87      2.93 o
  -2   4  11       92.03       82.72      4.46 o
  -1   4  11        1.42        3.44      2.24 o
   0   4  11      657.85      669.77     11.79 o
   1   4  11      287.71      265.02     15.62 o
   2   4  11        4.66        3.25      2.37 o
   3   4  11        0.90       -1.69      3.35 o
   4   4  11        1.45        7.15      3.40 o
   5   4  11       34.47       37.65      5.67 o
   6   4  11        1.52        2.46      3.26 o
  -6   5  11        0.00        5.41      4.10 o
  -5   5  11       64.54       73.65      6.27 o
  -4   5  11       43.00       45.71      4.89 o
  -3   5  11      470.56      472.63     11.95 o
  -2   5  11      162.40      163.99      8.03 o
  -1   5  11       36.08       49.66      3.67 o
   0   5  11      284.90      271.52     10.89 o
   1   5  11       42.23       48.42      4.44 o
   2   5  11      130.67      125.30      7.22 o
   3   5  11        4.21        2.92      3.26 o
   4   5  11      271.45      241.47     11.47 o
   5   5  11      115.45      123.35      8.87 o
   6   5  11        0.24        8.54      4.86 o
  -5   6  11        0.75        4.19      3.55 o
  -4   6  11       65.68       71.35      6.17 o
  -3   6  11       55.23       60.54      5.45 o
  -2   6  11      134.73      133.56      6.48 o
  -1   6  11      270.05      271.56      9.19 o
   0   6  11       47.89       62.15      5.02 o
   1   6  11      279.09      261.89      9.24 o
   2   6  11        1.32        1.33      3.07 o
   3   6  11        3.79        0.86      3.44 o
   4   6  11       60.20       50.98      6.31 o
   5   6  11        2.22        6.39      4.87 o
  -5   7  11        1.28        6.36      5.26 o
  -4   7  11       29.53       30.54      6.24 o
  -3   7  11       13.62       15.88      3.83 o
  -2   7  11      235.64      235.86     10.56 o
  -1   7  11       87.85      104.37      5.58 o
   0   7  11       27.00       22.55      4.39 o
   1   7  11        0.53        5.08      3.38 o
   2   7  11        8.25        7.09      3.39 o
   3   7  11        0.63       -0.76      3.72 o
   4   7  11        4.20        6.94      3.91 o
  -4   8  11        1.07        9.84      5.33 o
  -3   8  11        5.45        8.93      4.52 o
  -2   8  11        0.45        1.87      3.70 o
  -1   8  11        7.65        6.64      3.23 o
   0   8  11       11.55       10.39      4.07 o
   1   8  11        7.15        7.58      3.22 o
   2   8  11       25.85       26.50      4.25 o
   3   8  11        4.74        3.23      3.44 o
  -2   9  11        6.34        3.70      3.72 o
  -1   9  11       33.45       27.73      4.97 o
   0   9  11       24.22       26.50      4.36 o
   1   9  11      121.18      143.84      7.56 o
  -7   0  12       15.22       14.44      5.64 o
  -6   0  12       69.74       62.33      6.32 o
  -5   0  12      335.00      327.16     13.41 o
  -4   0  12       75.82       80.19      6.55 o
  -3   0  12      263.10      284.97     10.71 o
  -2   0  12     1099.59     1208.83     27.37 o
  -1   0  12       57.57       48.92      4.23 o
   0   0  12       53.08       50.93      5.11 o
   1   0  12      285.37      284.50      8.88 o
   2   0  12       38.34       38.64      4.94 o
   3   0  12       21.82       17.71      5.68 o
   4   0  12     2023.98     2046.25     32.20 o
   5   0  12       62.48       52.44      6.39 o
   6   0  12        0.13       10.08      4.15 o
  -7   1  12        0.00       -1.49      2.87 o
  -6   1  12        0.04        3.88      2.24 o
  -5   1  12        0.10        2.54      2.29 o
  -4   1  12       59.33       54.82      3.76 o
  -3   1  12      217.97      216.66      5.65 o
  -2   1  12      121.18      122.10      5.09 o
  -1   1  12        0.06        0.99      0.92 o
   0   1  12       85.36       77.52      5.44 o
   1   1  12        1.19        0.95      2.06 o
   2   1  12      759.09      676.47     27.08 o
   3   1  12      261.46      243.30      8.33 o
   4   1  12        1.70        5.88      3.31 o
   5   1  12       54.88       56.11      5.49 o
   6   1  12        3.79        5.74      3.82 o
  -7   2  12        2.78        1.86      2.84 o
  -6   2  12        4.81        1.06      2.93 o
  -5   2  12       32.77       29.58      3.21 o
  -4   2  12        0.31        0.14      2.35 o
  -3   2  12       52.17       57.36      3.45 o
  -2   2  12        3.99        8.71      3.19 o
  -1   2  12       30.32       24.44      3.57 o
   0   2  12       50.48       61.41      4.05 o
   1   2  12      122.50      111.39      4.19 o
   2   2  12      376.10      301.89     17.49 o
   3   2  12       96.71       86.54      5.31 o
   4   2  12       88.36       78.78      5.50 o
   5   2  12      280.78      277.85     11.16 o
   6   2  12       14.95       18.85      4.01 o
  -7   3  12       24.35       20.33      4.53 o
  -6   3  12        9.07       13.13      3.66 o
  -5   3  12        0.88        4.62      3.33 o
  -4   3  12       54.03       62.19      4.23 o
  -3   3  12      199.74      208.98      6.61 o
  -2   3  12       38.59       34.83      2.99 o
  -1   3  12        1.46        6.45      2.71 o
   0   3  12      152.56      146.09      5.27 o
   1   3  12       36.93       34.10      3.28 o
   2   3  12       53.42       46.53      3.58 o
   3   3  12       54.51       44.55      5.42 o
   4   3  12      133.71      117.58      6.57 o
   5   3  12        2.68        4.36      3.21 o
   6   3  12        3.65       11.01      3.66 o
  -6   4  12       11.35       15.70      4.58 o
  -5   4  12        4.94       14.43      3.48 o
  -4   4  12        0.34       -0.50      2.48 o
  -3   4  12       22.13       21.29      2.79 o
  -2   4  12      503.65      501.36     12.69 o
  -1   4  12      175.85      161.19      5.67 o
   0   4  12       51.30       48.73      3.96 o
   1   4  12       27.96       28.74      3.05 o
   2   4  12       24.53       33.06      3.49 o
   3   4  12      139.50      127.65      8.41 o
   4   4  12      129.10      127.46      7.67 o
   5   4  12        0.10        2.28      3.66 o
   6   4  12       15.99       22.83      4.74 o
  -6   5  12       54.17       58.48      8.06 o
  -5   5  12       68.79       75.90      6.50 o
  -4   5  12        6.82        7.11      3.48 o
  -3   5  12       44.56       45.89      4.29 o
  -2   5  12      310.02      320.46     11.03 o
  -1   5  12      114.45      119.66      5.03 o
   0   5  12       39.10       34.55      3.64 o
   1   5  12       22.71       23.09      3.55 o
   2   5  12      111.87       78.69      6.63 o
   3   5  12       47.73       42.77      5.26 o
   4   5  12        8.58       15.26      4.19 o
   5   5  12       11.63        9.14      3.97 o
  -5   6  12        4.84        6.68      3.45 o
  -4   6  12      112.08      122.68      7.84 o
  -3   6  12      205.08      222.85      9.98 o
  -2   6  12       37.23       35.06      4.45 o
  -1   6  12       83.30       79.40      5.80 o
   0   6  12      159.56      143.69      9.23 o
   1   6  12       22.77       20.17      3.50 o
   2   6  12       50.08       35.42      4.26 o
   3   6  12        6.08       14.23      4.54 o
   4   6  12       10.15       17.00      5.32 o
   5   6  12        0.19        5.85      6.46 o
  -4   7  12        5.21        8.13      3.61 o
  -3   7  12       44.73       36.70      5.42 o
  -2   7  12       27.38       29.63      4.10 o
  -1   7  12       23.83       31.30      4.45 o
   0   7  12        1.92       -0.65      2.73 o
   1   7  12       94.37       95.39      7.09 o
   2   7  12      182.22      182.78     10.50 o
   3   7  12        2.13       -2.10      3.51 o
   4   7  12       87.44       77.41      7.84 o
  -3   8  12        5.62        6.67      4.58 o
  -2   8  12       85.28       91.57      7.13 o
  -1   8  12       69.11       76.65      6.18 o
   0   8  12        0.25       10.17      2.97 o
   1   8  12        0.45        2.84      3.15 o
   2   8  12        4.50        5.56      3.24 o
   3   8  12        9.85        5.14      3.44 o
  -1   9  12       59.36       62.63      6.47 o
   0   9  12      331.41      365.16     14.58 o
  -7   1  13       23.16       18.51      3.85 o
  -6   1  13        2.14       -0.23      2.46 o
  -5   1  13       49.48       67.31      4.73 o
  -4   1  13       55.68       58.33      5.36 o
  -3   1  13       19.81       19.16      2.36 o
  -2   1  13       58.08       62.19      6.29 o
  -1   1  13      152.06      127.41      9.46 o
   0   1  13        4.40        6.52      2.16 o
   1   1  13      156.49      158.11      5.80 o
   2   1  13      215.50      195.42     14.14 o
   3   1  13     1271.43     1228.76     26.80 o
   4   1  13      315.74      311.42     10.35 o
   5   1  13       18.50       24.51      4.26 o
   6   1  13       16.58       16.79      4.71 o
  -7   2  13        0.12        1.36      3.21 o
  -6   2  13        8.29        8.92      3.54 o
  -5   2  13        0.62       -0.99      2.71 o
  -4   2  13       42.49       44.01      3.21 o
  -3   2  13       13.80       10.34      4.31 o
  -2   2  13       25.08       26.29      3.11 o
  -1   2  13        7.15        7.19      2.76 o
   0   2  13        0.05        3.42      1.76 o
   1   2  13        0.13        1.60      1.13 o
   2   2  13      367.77      329.55     21.98 o
   3   2  13      361.83      327.75      9.91 o
   4   2  13      291.36      273.60      9.84 o
   5   2  13       35.80       31.69      4.64 o
   6   2  13        0.02        7.30      4.09 o
  -6   3  13        0.96        6.27      3.28 o
  -5   3  13        1.31        4.29      3.38 o
  -4   3  13      334.98      344.55     10.13 o
  -3   3  13       30.51       34.73      3.15 o
  -2   3  13      463.14      472.66     11.22 o
  -1   3  13      534.15      521.52     11.17 o
   0   3  13      266.56      276.95      7.62 o
   1   3  13        9.60        4.37      2.83 o
   2   3  13       78.57       87.45      6.97 o
   3   3  13       61.72       61.50      6.23 o
   4   3  13       71.43       66.07      5.21 o
   5   3  13        1.73        4.52      2.89 o
   6   3  13        2.11       14.24      4.87 o
  -6   4  13       10.18       12.67      5.03 o
  -5   4  13       19.66       22.62      4.64 o
  -4   4  13       86.79       88.92      5.65 o
  -3   4  13       74.05       68.83      4.37 o
  -2   4  13      128.81      120.60      5.07 o
  -1   4  13      342.28      330.07      9.25 o
   0   4  13        1.74        1.40      2.34 o
   1   4  13        3.68        5.00      3.05 o
   2   4  13       91.98       91.35      7.22 o
   3   4  13       46.52       34.80      5.04 o
   4   4  13        1.53        3.98      4.20 o
   5   4  13       51.97       43.73      5.43 o
  -5   5  13      135.40      140.28      9.61 o
  -4   5  13       67.04       70.71      6.05 o
  -3   5  13       39.72       45.45      4.37 o
  -2   5  13      167.75      164.34      7.87 o
  -1   5  13        0.36        5.49      2.48 o
   0   5  13       60.90       61.78      4.97 o
   1   5  13        0.18        4.37      2.59 o
   2   5  13      237.21      217.97     10.57 o
   3   5  13      182.19      175.26      9.92 o
   4   5  13       43.08       44.92      5.85 o
   5   5  13       30.46       30.63      5.74 o
  -5   6  13        0.15        9.46      3.82 o
  -4   6  13       50.29       50.91      5.38 o
  -3   6  13        8.23       12.56      3.66 o
  -2   6  13        0.02        1.01      2.58 o
  -1   6  13       73.69       71.60      5.83 o
   0   6  13       74.20       76.98      5.77 o
   1   6  13        2.20        5.49      3.35 o
   2   6  13       98.81       74.80      6.64 o
   3   6  13       14.29       12.59      4.72 o
   4   6  13        9.07       13.69      4.98 o
  -4   7  13       11.72        9.34      4.24 o
  -3   7  13        0.50        3.18      3.48 o
  -2   7  13        9.03        9.40      3.35 o
  -1   7  13       55.83       53.51      5.31 o
   0   7  13       10.38       13.13      3.74 o
   1   7  13        0.68       -0.31      3.40 o
   2   7  13        7.06        0.64      6.60 o
   3   7  13        0.54        6.86      4.95 o
  -3   8  13        5.87        4.04      4.79 o
  -2   8  13       19.35       26.52      4.68 o
  -1   8  13       12.56       11.65      8.31 o
   0   8  13       23.39       14.56      3.79 o
   1   8  13        0.33       -2.60      2.99 o
   2   8  13       14.15       23.54      4.37 o
  -6   0  14       43.19       42.10      5.63 o
  -5   0  14       32.83       31.54      4.96 o
  -4   0  14      105.70       99.44      7.38 o
  -3   0  14        1.00        9.77      6.20 o
  -2   0  14       11.64       31.87      6.46 o
  -1   0  14       98.81       85.22     10.09 o
   0   0  14      107.45       97.73      9.62 o
   1   0  14      496.65      454.06     24.90 o
   2   0  14     2585.58     2656.02     63.85 o
   3   0  14      235.23      225.17     14.13 o
   4   0  14      342.71      350.10     18.30 o
   5   0  14        2.32        3.37      5.12 o
   6   0  14       15.20       13.08      5.97 o
  -6   1  14        0.79        9.11      3.04 o
  -5   1  14       72.99       76.39      5.10 o
  -4   1  14       87.40       98.41      5.59 o
  -3   1  14        2.13        3.29      2.79 o
  -2   1  14        2.64        4.46      5.25 o
  -1   1  14        1.19        0.05      2.04 o
   0   1  14      827.32      846.34     16.04 o
   1   1  14      104.55       97.68      4.89 o
   2   1  14       57.20       58.91      5.40 o
   3   1  14      101.10      102.52      7.12 o
   4   1  14        6.53        4.76      3.58 o
   5   1  14       14.58       12.84      4.94 o
   6   1  14        0.01        4.83      3.91 o
  -6   2  14        7.90        8.16      3.38 o
  -5   2  14       21.55       22.55      3.62 o
  -4   2  14        0.89       -0.31      2.58 o
  -3   2  14        7.30        6.38      3.26 o
  -2   2  14      125.64      132.00      6.02 o
  -1   2  14        7.78        7.51      2.82 o
   0   2  14      448.93      459.86     10.78 o
   1   2  14       39.89       48.41      3.76 o
   2   2  14       49.98       51.39      5.15 o
   3   2  14      283.40      299.35     10.52 o
   4   2  14       24.51       18.52      4.49 o
   5   2  14       37.26       51.97      6.62 o
   6   2  14       83.04       87.91      8.49 o
  -6   3  14       60.34       62.38      6.20 o
  -5   3  14        3.90        9.97      3.49 o
  -4   3  14       21.72       19.56      3.48 o
  -3   3  14       32.29       35.14      3.81 o
  -2   3  14       68.70       66.60      4.25 o
  -1   3  14        5.31       14.39      3.15 o
   0   3  14       64.76       59.90      5.95 o
   1   3  14      157.12      146.50      7.83 o
   2   3  14      281.11      262.88     10.37 o
   3   3  14      127.89      102.79      7.96 o
   4   3  14        1.13        1.73      3.32 o
   5   3  14      115.79      113.22      8.94 o
  -6   4  14        5.65       20.11      4.84 o
  -5   4  14       39.37       47.80      5.79 o
  -4   4  14      196.77      199.96      9.04 o
  -3   4  14        2.72        4.89      2.66 o
  -2   4  14       56.80       54.18      4.43 o
  -1   4  14       15.26       20.29      2.84 o
   0   4  14       26.77       29.42      3.63 o
   1   4  14       17.73       24.64      3.26 o
   2   4  14       29.03       38.35      5.21 o
   3   4  14        5.16        5.84      3.47 o
   4   4  14        2.80        1.19      3.86 o
   5   4  14        3.13        7.37      4.17 o
  -5   5  14        0.26        6.95      5.20 o
  -4   5  14       63.48       54.26      5.60 o
  -3   5  14       80.72       81.57      6.44 o
  -2   5  14        3.29        4.08      4.89 o
  -1   5  14       13.56       13.19      3.73 o
   0   5  14       33.68       25.71      3.71 o
   1   5  14       26.66       26.46      3.81 o
   2   5  14        1.50        4.59      3.54 o
   3   5  14        1.94       -1.33      3.54 o
   4   5  14       45.45       38.97      5.57 o
  -4   6  14        0.03        0.07      4.19 o
  -3   6  14        0.80        2.19      3.20 o
  -2   6  14       43.51       44.45      5.41 o
  -1   6  14       44.70       42.98      4.99 o
   0   6  14       10.36       14.23      4.75 o
   1   6  14        7.76        6.18      3.41 o
   2   6  14      274.82      258.23     11.99 o
   3   6  14      134.95      127.25     10.64 o
   4   6  14        5.02       12.34      5.00 o
  -3   7  14        2.23        4.92      3.55 o
  -2   7  14       22.98       23.25      3.76 o
  -1   7  14      117.99      123.62      6.71 o
   0   7  14      135.80      130.64      8.47 o
   1   7  14        0.06        4.84      4.33 o
   2   7  14       52.05       47.37      6.98 o
   3   7  14        1.83        4.78      4.51 o
  -2   8  14       18.78       17.85      4.85 o
  -1   8  14       29.50       30.75      5.21 o
   0   8  14       75.84       71.98      6.99 o
   1   8  14        0.58       -0.58      3.89 o
  -6   1  15        4.00        6.38      2.87 o
  -5   1  15        7.48       14.11      3.15 o
  -4   1  15       29.28       34.92      3.82 o
  -3   1  15       21.83       20.65      3.49 o
  -2   1  15       25.74       34.23      7.32 o
  -1   1  15        0.11        5.35      2.97 o
   0   1  15      142.24      156.05      9.76 o
   1   1  15      442.48      442.82      9.99 o
   2   1  15       14.83       18.00      3.89 o
   3   1  15       32.28       30.35      4.77 o
   4   1  15        6.62        8.85      3.54 o
   5   1  15        0.08        5.12      3.76 o
  -6   2  15       28.00       29.17      5.40 o
  -5   2  15       29.33       29.34      5.32 o
  -4   2  15        2.07        5.04      2.64 o
  -3   2  15        1.49        1.37      5.29 o
  -2   2  15       72.34       84.47      6.16 o
  -1   2  15       13.18       13.65      3.92 o
   0   2  15      393.55      380.14     11.15 o
   1   2  15      833.73      768.22     19.76 o
   2   2  15      173.75      163.04      8.58 o
   3   2  15       91.40       84.05      6.17 o
   4   2  15       14.55       13.67      3.85 o
   5   2  15        1.73       12.25      4.15 o
  -6   3  15      108.65      104.94      8.78 o
  -5   3  15        5.44        4.07      3.34 o
  -4   3  15        5.84        1.18      3.01 o
  -3   3  15       11.62       16.26      3.32 o
  -2   3  15      152.19      169.25      9.25 o
  -1   3  15        2.14        4.35      3.43 o
   0   3  15        3.24        6.60      3.29 o
   1   3  15      308.15      319.08      8.66 o
   2   3  15       44.22       42.13      4.65 o
   3   3  15       16.84       14.63      3.68 o
   4   3  15       31.54       34.76      5.07 o
   5   3  15        6.13       19.76      4.88 o
  -5   4  15       76.51       80.33      8.69 o
  -4   4  15       12.34       18.39      5.39 o
  -3   4  15       59.58       58.67      5.77 o
  -2   4  15       30.78       34.69      4.82 o
  -1   4  15        3.69        6.58      2.67 o
   0   4  15      133.81      121.01      6.75 o
   1   4  15        1.31        2.73      3.12 o
   2   4  15       28.01       31.27      4.56 o
   3   4  15      180.81      155.33      9.97 o
   4   4  15        5.19        7.37      3.42 o
   5   4  15       16.83       14.39      4.57 o
  -5   5  15       11.95       25.69      5.96 o
  -4   5  15       24.13       21.74      5.52 o
  -3   5  15        5.78        7.44      3.42 o
  -2   5  15        6.33        7.61      3.58 o
  -1   5  15        2.86        3.02      3.03 o
   0   5  15       14.75       19.17      3.25 o
   1   5  15       57.49       58.32      5.37 o
   2   5  15       26.78       29.60      4.87 o
   3   5  15        9.18       12.56      3.84 o
   4   5  15        5.82        5.45      3.81 o
  -4   6  15       16.88       16.19      4.55 o
  -3   6  15        0.03        4.49      3.63 o
  -2   6  15       77.09       84.62      7.32 o
  -1   6  15        8.31       17.26      4.05 o
   0   6  15       34.95       37.42      4.63 o
   1   6  15       48.38       47.94      5.13 o
   2   6  15       77.57       64.07      6.71 o
   3   6  15        0.29        8.62      7.00 o
  -3   7  15       36.77       34.27      5.52 o
  -2   7  15       31.21       36.62      5.13 o
  -1   7  15        1.47        1.69      3.32 o
   0   7  15        9.10       14.85      5.14 o
   1   7  15       23.62       20.58      5.45 o
   2   7  15        2.36       -2.67      4.30 o
  -6   0  16        1.69        7.94      6.65 o
  -5   0  16        6.17       17.24      5.51 o
  -4   0  16       12.63       12.40      7.24 o
  -3   0  16       11.88       15.68      6.27 o
  -2   0  16       31.64       42.94      6.77 o
  -1   0  16      316.62      292.22     13.84 o
   0   0  16      729.63      732.37     27.91 o
   1   0  16     1499.82     1535.46     71.27 o
   2   0  16      532.82      550.21     22.28 o
   3   0  16       12.90       16.61      5.62 o
   4   0  16        2.98        9.09      5.24 o
   5   0  16        1.30       -1.01      4.95 o
  -6   1  16       14.91       21.70      4.45 o
  -5   1  16        0.45        8.63      3.73 o
  -4   1  16        0.03        1.13      4.23 o
  -3   1  16        3.76       -0.55      2.99 o
  -2   1  16      427.94      458.66     16.54 o
  -1   1  16        5.35        2.02      3.35 o
   0   1  16       30.14       30.76      3.29 o
   1   1  16       21.01       17.81      2.93 o
   2   1  16      134.13      131.22      9.00 o
   3   1  16       12.11       21.59      4.46 o
   4   1  16        2.92        3.37      3.41 o
   5   1  16        3.43       12.19      4.23 o
  -5   2  16        1.09        4.27      3.25 o
  -4   2  16      111.87      118.22      8.25 o
  -3   2  16        4.27       -4.94      5.77 o
  -2   2  16      146.96      154.01      7.40 o
  -1   2  16      193.04      194.99      8.02 o
   0   2  16        3.02        9.84      2.83 o
   1   2  16       14.88       25.73      3.41 o
   2   2  16      129.43      127.56      7.89 o
   3   2  16      105.77      100.40      7.45 o
   4   2  16      122.14      119.36      8.45 o
   5   2  16       58.72       59.62      6.61 o
  -5   3  16       18.67       15.32      5.79 o
  -4   3  16        0.00        0.71      3.32 o
  -3   3  16        7.92       12.95      4.80 o
  -2   3  16      130.89      121.69      6.66 o
  -1   3  16      335.38      338.58      9.24 o
   0   3  16       66.28       64.37      5.78 o
   1   3  16      245.61      204.88      8.32 o
   2   3  16       18.15       25.64      4.36 o
   3   3  16       47.00       39.81      5.20 o
   4   3  16       49.56       51.94      5.78 o
  -5   4  16        2.49        7.90      6.98 o
  -4   4  16       77.39       82.79      8.45 o
  -3   4  16       16.82       35.17      7.46 o
  -2   4  16       20.48       14.23      4.04 o
  -1   4  16       63.21       67.66      5.78 o
   0   4  16        0.02        5.00      5.00 o
   1   4  16        8.58       16.53      3.81 o
   2   4  16        0.29        6.28      3.33 o
   3   4  16        0.36       -1.02      3.21 o
   4   4  16       68.41       72.77      7.53 o
  -4   5  16        5.75       12.09      5.05 o
  -3   5  16        8.68       11.44      3.96 o
  -2   5  16        0.13       -0.52      6.63 o
  -1   5  16        1.30        4.98      3.16 o
   0   5  16        2.05        8.47      3.27 o
   1   5  16        0.00        6.51      3.69 o
   2   5  16       36.86       42.09      5.25 o
   3   5  16       28.73       27.98      5.41 o
  -3   6  16       18.09       16.31      4.02 o
  -2   6  16       14.85       21.45      4.23 o
  -1   6  16        1.03       -0.19      3.47 o
   0   6  16      277.11      271.38     12.65 o
   1   6  16      175.51      166.88     10.05 o
   2   6  16        1.05       -1.15      3.77 o
   3   6  16        0.02       -2.32      5.79 o
  -2   7  16       19.87       23.26      4.07 o
  -1   7  16        0.00        0.04      3.65 o
   0   7  16        0.13        5.15      4.89 o
   1   7  16        0.04        4.85      4.21 o
  -5   1  17        0.01        3.28      3.82 o
  -4   1  17        4.13        4.05      3.42 o
  -3   1  17        4.23        2.29      2.87 o
  -2   1  17       13.29       21.65      7.72 o
  -1   1  17       78.87       69.66      4.59 o
   0   1  17      178.32      182.80      7.17 o
   1   1  17       20.10       16.87      3.93 o
   2   1  17       41.19       45.63      6.53 o
   3   1  17        0.68        7.48      4.03 o
   4   1  17       27.09       27.30      5.30 o
  -5   2  17       11.69       14.10      3.83 o
  -4   2  17       88.12       87.40      7.53 o
  -3   2  17       23.26       21.65      4.11 o
  -2   2  17       61.02       61.85      7.37 o
  -1   2  17      462.76      445.01     12.20 o
   0   2  17        4.25       10.05      2.83 o
   1   2  17       32.58       30.95      3.70 o
   2   2  17        6.83       20.49      4.48 o
   3   2  17       26.34       31.27      5.41 o
   4   2  17        1.40        6.83      3.75 o
  -5   3  17        9.38        9.24      4.60 o
  -4   3  17       19.31       22.33      5.29 o
  -3   3  17       43.69       56.91      9.01 o
  -2   3  17        0.03       -3.50      3.50 o
  -1   3  17      113.47      128.45      6.16 o
   0   3  17        3.14        6.73      3.15 o
   1   3  17       94.16       85.75      6.57 o
   2   3  17        9.15       19.72      4.32 o
   3   3  17       25.78       22.40      4.46 o
   4   3  17      100.28      105.17      8.24 o
  -4   4  17       19.08       23.45      5.96 o
  -3   4  17       64.65       65.09      7.82 o
  -2   4  17       16.37       14.35      3.75 o
  -1   4  17       24.59       21.42      3.87 o
   0   4  17       75.87       73.27      6.21 o
   1   4  17       87.73       83.11      6.57 o
   2   4  17       10.04       13.76      3.83 o
   3   4  17        5.07        6.30      3.85 o
   4   4  17       34.96       34.25      5.27 o
  -4   5  17        1.29        1.80      4.34 o
  -3   5  17        0.97       11.78      5.17 o
  -2   5  17        1.23        6.11      4.92 o
  -1   5  17        3.62        5.29      3.25 o
   0   5  17       10.47       10.95      4.40 o
   1   5  17       12.62       17.07      4.02 o
   2   5  17       33.83       37.47      5.00 o
   3   5  17        2.60        6.90      3.45 o
  -2   6  17        3.52        8.35      5.67 o
  -1   6  17       24.70       22.97      4.90 o
   0   6  17       76.87       80.91      7.56 o
   1   6  17        0.02        2.81      3.85 o
   2   6  17       11.72       19.16      5.40 o
  -5   0  18        7.50       21.08      8.42 o
  -4   0  18        0.34       11.10      8.85 o
  -3   0  18        0.64        0.27      4.02 o
  -2   0  18       57.02       75.77     11.87 o
  -1   0  18      784.49      775.93     27.08 o
   0   0  18       43.55       48.44      6.33 o
   1   0  18       94.02      104.26     23.94 o
   2   0  18        0.77       13.30     12.47 o
   3   0  18        0.39       11.59      5.57 o
   4   0  18        1.14        6.43      5.31 o
  -5   1  18        2.75        4.77      5.06 o
  -4   1  18       82.85       74.69      7.03 o
  -3   1  18        0.21        3.99      4.10 o
  -2   1  18        0.69        9.38      6.21 o
  -1   1  18        2.70        2.42      3.08 o
   0   1  18      156.14      144.27      8.51 o
   1   1  18       10.97        8.40      4.57 o
   2   1  18        0.14        7.21      5.93 o
   3   1  18        0.12        4.24      3.96 o
   4   1  18        1.36        6.07      3.99 o
  -4   2  18       35.74       29.10      5.16 o
  -3   2  18       25.05       16.76      4.21 o
  -2   2  18        0.49        4.84      6.16 o
  -1   2  18        8.29       16.74      4.15 o
   0   2  18      199.97      197.57      9.40 o
   1   2  18       78.52       83.59      5.62 o
   2   2  18        1.06        6.52      5.42 o
   3   2  18       22.40       18.84      5.04 o
   4   2  18        1.27        2.00      3.81 o
  -4   3  18       24.22       15.10      4.98 o
  -3   3  18      176.93      174.94     11.91 o
  -2   3  18        0.63        4.18      4.25 o
  -1   3  18       77.18       67.64      5.27 o
   0   3  18        0.43        3.21      3.14 o
   1   3  18        0.01        4.41      3.56 o
   2   3  18       82.28       97.58      7.50 o
   3   3  18        7.30       14.80      3.91 o
  -4   4  18        7.64       13.30      5.62 o
  -3   4  18       97.73      102.15      9.74 o
  -2   4  18        0.69       -4.67      4.67 o
  -1   4  18        1.67        4.30      2.95 o
   0   4  18        0.75       11.61      5.24 o
   1   4  18        1.61        9.78      3.68 o
   2   4  18       11.11       19.41      4.26 o
   3   4  18        0.01        7.82      3.65 o
  -3   5  18        7.55       11.08      5.80 o
  -2   5  18        2.62        5.49      5.06 o
  -1   5  18        0.12        2.31      3.77 o
   0   5  18       18.42       16.27      6.60 o
   1   5  18       26.07       30.14      5.12 o
   2   5  18       14.29       16.54      4.08 o
  -1   6  18       35.16       43.14      7.24 o
   0   6  18        1.36        7.54      6.43 o
  -4   1  19        0.46       -3.13      5.42 o
  -3   1  19      239.74      232.27     11.51 o
  -2   1  19       44.50       45.69      6.84 o
  -1   1  19        4.31        3.67      3.73 o
   0   1  19       39.34       48.17      4.91 o
   1   1  19       20.24       22.70      5.54 o
   2   1  19       81.49       93.74      9.69 o
   3   1  19        6.55       11.66      4.56 o
  -4   2  19        0.01        3.32      4.37 o
  -3   2  19       79.92       71.74      7.39 o
  -2   2  19        0.92        2.43      5.37 o
  -1   2  19        5.36        8.50      3.75 o
   0   2  19        6.58       15.36      3.44 o
   1   2  19       35.72       46.15      5.86 o
   2   2  19        3.82       16.50      4.78 o
   3   2  19        4.09       12.17      4.61 o
  -3   3  19        3.35        8.11      4.96 o
  -2   3  19        0.68        0.78      7.48 o
  -1   3  19       99.82       96.76      7.84 o
   0   3  19       29.43       30.21      4.07 o
   1   3  19        8.42       13.00      3.76 o
   2   3  19      163.70      183.56     10.18 o
   3   3  19      185.75      192.10     10.87 o
  -3   4  19        3.81        5.33      4.69 o
  -2   4  19       31.88       28.06      7.62 o
  -1   4  19        8.75       15.42      5.43 o
   0   4  19        2.18       14.78      8.12 o
   1   4  19        9.87       11.64      4.13 o
   2   4  19        2.48       13.02      4.16 o
  -1   5  19        8.98       10.41      5.11 o
   0   5  19       56.02       62.69      6.88 o
   1   5  19        4.10       22.05      6.72 o
  -3   0  20       64.08       54.98      9.54 o
  -2   0  20       11.33       16.48      9.52 o
  -1   0  20       28.23       26.95      5.73 o
   0   0  20       30.62       34.27      6.94 o
   1   0  20        0.11       11.60      5.64 o
   2   0  20        3.24       22.42     19.86 o
   3   0  20       83.86      116.90     15.77 o
  -3   1  20        5.94        6.23      3.89 o
  -2   1  20       39.29       46.65      5.20 o
  -1   1  20        6.93        6.19      3.79 o
   0   1  20        0.01        9.57      3.86 o
   1   1  20        0.00        6.80      5.22 o
   2   1  20        1.03       11.39      5.12 o
  -3   2  20        0.64        2.07      3.92 o
  -2   2  20       71.20       48.49      6.23 o
  -1   2  20       25.62       36.00      5.91 o
   0   2  20       44.36       60.65      6.02 o
   1   2  20        0.59        0.47      5.46 o
   2   2  20       46.56       66.42      8.57 o
  -2   3  20        6.11       11.48      5.09 o
  -1   3  20        4.42       15.66      5.10 o
   0   3  20       20.44       24.14      4.48 o
   1   3  20        0.55        3.09      3.45 o
   2   3  20        8.03       15.24      4.48 o
  -1   4  20        3.43        4.31      4.68 o
   0   4  20        0.10       12.04      5.96 o
  -2   1  21        0.05        3.13      4.75 o
  -1   1  21       26.45       24.68      7.00 o
   0   1  21       19.22       25.15      5.28 o
   1   1  21        0.33       10.32      5.39 o
  -2   2  21        9.67       17.71      5.02 o
  -1   2  21       28.42       36.45      8.07 o
   0   2  21       28.21       32.26      5.67 o
   1   2  21        0.02       11.16      5.10 o
 
